# Supplementary material for: Genome-wide sequencing identifies a thermal-tolerance related synonymous mutation in the mussel, Mytilisepta virgata
Source: Commun Biol. 2023 Jan 3;6:5. doi: 10.1038/s42003-022-04407-4 (PMC9810668; doi:10.1038/s42003-022-04407-4)
Supplement: Supplementary file 4 — supplementary data 1-4 [file 42003_2022_4407_MOESM4_ESM.xlsx]

## Sheet: 1
Supplementary Data 1 In situ operative temperature of sun-exposed and shaded microhabitats in July and August 2020.
	1-Wire/iButton Registration Number: E40000005E0E6641	1-Wire/iButton Registration Number: 9A0000005E10EB41		1-Wire/iButton Registration Number: E40000005E0E6641	1-Wire/iButton Registration Number: 9A0000005E10EB41
time	sun	shaded	time	sun	shaded
2020-07-01 00:00:01	25.096	25.5595	2020-08-01 00:00:01	24.596	23.809
2020-07-01 01:00:01	25.596	25.81	2020-08-01 01:00:01	24.596	24.3095
2020-07-01 02:00:01	26.096	26.3095	2020-08-01 02:00:01	24.596	24.3095
2020-07-01 03:00:01	25.596	26.06	2020-08-01 03:00:01	24.596	24.3095
2020-07-01 04:00:01	25.096	26.06	2020-08-01 04:00:01	24.596	24.8095
2020-07-01 05:00:01	25.096	25.3095	2020-08-01 05:00:01	24.596	24.3095
2020-07-01 06:00:01	25.096	24.8095	2020-08-01 06:00:01	24.596	24.3095
2020-07-01 07:00:01	25.096	24.8095	2020-08-01 07:00:01	24.596	24.3095
2020-07-01 08:00:01	25.096	24.8095	2020-08-01 08:00:01	24.596	24.3095
2020-07-01 09:00:01	25.096	24.8095	2020-08-01 09:00:01	24.596	24.3095
2020-07-01 10:00:01	25.096	24.8095	2020-08-01 10:00:01	24.596	24.059
2020-07-01 11:00:01	25.096	24.8095	2020-08-01 11:00:01	24.596	23.809
2020-07-01 12:00:01	25.096	25.3095	2020-08-01 12:00:01	24.596	24.3095
2020-07-01 13:00:01	30.093	27.559	2020-08-01 13:00:01	24.596	24.3095
2020-07-01 14:00:01	36.581	29.8075	2020-08-01 14:00:01	25.096	25.3095
2020-07-01 15:00:01	34.087	29.558	2020-08-01 15:00:01	26.096	25.56
2020-07-01 16:00:01	33.089	29.808	2020-08-01 16:00:01	26.596	25.56
2020-07-01 17:00:01	32.091	29.808	2020-08-01 17:00:01	26.596	25.81
2020-07-01 18:00:01	26.096	28.809	2020-08-01 18:00:01	26.096	25.81
2020-07-01 19:00:01	25.596	25.5595	2020-08-01 19:00:01	25.096	25.3095
2020-07-01 20:00:01	25.596	25.0595	2020-08-01 20:00:01	25.096	24.8095
2020-07-01 21:00:01	25.096	24.8095	2020-08-01 21:00:01	24.596	24.3095
2020-07-01 22:00:01	25.096	24.8095	2020-08-01 22:00:01	24.596	24.3095
2020-07-01 23:00:01	25.096	24.8095	2020-08-01 23:00:01	24.096	23.809
2020-07-02 00:00:01	25.096	24.8095	2020-08-02 00:00:01	24.096	23.809
2020-07-02 01:00:01	25.096	24.8095	2020-08-02 01:00:01	24.096	23.809
2020-07-02 02:00:01	25.096	25.3095	2020-08-02 02:00:01	24.096	23.809
2020-07-02 03:00:01	25.096	25.3095	2020-08-02 03:00:01	24.596	24.3095
2020-07-02 04:00:01	25.096	25.3095	2020-08-02 04:00:01	24.596	24.3095
2020-07-02 05:00:01	25.096	25.81	2020-08-02 05:00:01	24.596	24.3095
2020-07-02 06:00:01	25.096	25.3095	2020-08-02 06:00:01	24.596	24.3095
2020-07-02 07:00:01	25.096	24.8095	2020-08-02 07:00:01	24.596	24.3095
2020-07-02 08:00:01	25.096	24.5595	2020-08-02 08:00:01	24.596	24.3095
2020-07-02 09:00:01	25.096	24.8095	2020-08-02 09:00:01	24.596	24.3095
2020-07-02 10:00:01	24.596	24.5595	2020-08-02 10:00:01	24.596	24.3095
2020-07-02 11:00:01	25.096	24.8095	2020-08-02 11:00:01	24.596	24.3095
2020-07-02 12:00:01	25.096	25.0595	2020-08-02 12:00:01	24.596	24.3095
2020-07-02 13:00:01	25.596	26.3095	2020-08-02 13:00:01	24.596	24.3095
2020-07-02 14:00:01	32.091	28.8085	2020-08-02 14:00:01	24.596	24.5595
2020-07-02 15:00:01	34.087	29.558	2020-08-02 15:00:01	25.596	25.3095
2020-07-02 16:00:01	34.087	30.058	2020-08-02 16:00:01	30.093	26.3095
2020-07-02 17:00:01	31.092	29.808	2020-08-02 17:00:01	28.595	27.559
2020-07-02 18:00:01	30.093	29.3085	2020-08-02 18:00:01	27.595	27.059
2020-07-02 19:00:01	27.095	28.309	2020-08-02 19:00:01	26.596	26.559
2020-07-02 20:00:01	25.596	26.3095	2020-08-02 20:00:01	25.596	25.81
2020-07-02 21:00:01	25.096	24.8095	2020-08-02 21:00:01	25.096	24.8095
2020-07-02 22:00:01	25.096	24.8095	2020-08-02 22:00:01	25.096	24.8095
2020-07-02 23:00:01	25.096	24.5595	2020-08-02 23:00:01	24.596	24.3095
2020-07-03 00:00:01	25.096	24.8095	2020-08-03 00:00:01	24.596	24.3095
2020-07-03 01:00:01	25.096	24.8095	2020-08-03 01:00:01	24.596	24.3095
2020-07-03 02:00:01	25.096	24.8095	2020-08-03 02:00:01	24.596	24.3095
2020-07-03 03:00:01	25.096	25.3095	2020-08-03 03:00:01	24.596	24.3095
2020-07-03 04:00:01	25.096	25.81	2020-08-03 04:00:01	24.596	24.3095
2020-07-03 05:00:01	25.096	25.3095	2020-08-03 05:00:01	24.596	24.3095
2020-07-03 06:00:01	25.096	25.81	2020-08-03 06:00:01	24.596	24.3095
2020-07-03 07:00:01	25.096	25.81	2020-08-03 07:00:01	24.596	25.31
2020-07-03 08:00:01	25.096	24.8095	2020-08-03 08:00:01	25.096	25.31
2020-07-03 09:00:01	25.096	24.8095	2020-08-03 09:00:01	25.096	24.8095
2020-07-03 10:00:01	25.096	24.8095	2020-08-03 10:00:01	25.096	24.8095
2020-07-03 11:00:01	25.096	24.8095	2020-08-03 11:00:01	25.096	24.8095
2020-07-03 12:00:01	25.096	24.8095	2020-08-03 12:00:01	25.096	24.8095
2020-07-03 13:00:01	25.096	25.3095	2020-08-03 13:00:01	25.096	24.8095
2020-07-03 14:00:01	25.596	26.809	2020-08-03 14:00:01	25.096	24.8095
2020-07-03 15:00:01	33.588	28.559	2020-08-03 15:00:01	25.096	25.3095
2020-07-03 16:00:01	32.091	29.0585	2020-08-03 16:00:01	25.596	26.0595
2020-07-03 17:00:01	30.593	30.3075	2020-08-03 17:00:01	27.095	26.3095
2020-07-03 18:00:01	29.094	29.0585	2020-08-03 18:00:01	26.596	26.3095
2020-07-03 19:00:01	28.095	28.309	2020-08-03 19:00:01	26.096	25.81
2020-07-03 20:00:01	27.095	27.809	2020-08-03 20:00:01	25.596	25.81
2020-07-03 21:00:01	25.596	26.809	2020-08-03 21:00:01	25.596	25.5595
2020-07-03 22:00:01	25.096	24.8095	2020-08-03 22:00:01	25.096	25.3095
2020-07-03 23:00:01	25.096	24.5595	2020-08-03 23:00:01	25.096	24.8095
2020-07-04 00:00:01	24.596	24.3095	2020-08-04 00:00:01	25.096	24.8095
2020-07-04 01:00:01	24.596	24.3095	2020-08-04 01:00:01	25.096	24.8095
2020-07-04 02:00:01	24.596	24.3095	2020-08-04 02:00:01	25.096	24.8095
2020-07-04 03:00:01	24.596	24.8095	2020-08-04 03:00:01	25.096	24.8095
2020-07-04 04:00:01	24.596	24.8095	2020-08-04 04:00:01	25.096	24.8095
2020-07-04 05:00:01	24.596	24.8095	2020-08-04 05:00:01	25.096	24.8095
2020-07-04 06:00:01	25.096	25.3095	2020-08-04 06:00:01	25.096	24.8095
2020-07-04 07:00:01	25.096	26.5595	2020-08-04 07:00:01	25.096	25.3095
2020-07-04 08:00:01	25.096	29.3075	2020-08-04 08:00:01	25.096	25.3095
2020-07-04 09:00:01	25.096	24.8095	2020-08-04 09:00:01	25.096	25.3095
2020-07-04 10:00:01	25.096	24.8095	2020-08-04 10:00:01	25.096	24.8095
2020-07-04 11:00:01	25.096	24.8095	2020-08-04 11:00:01	25.096	24.8095
2020-07-04 12:00:01	25.596	24.8095	2020-08-04 12:00:01	25.096	24.8095
2020-07-04 13:00:01	25.596	24.8095	2020-08-04 13:00:01	25.096	24.8095
2020-07-04 14:00:01	25.596	25.3095	2020-08-04 14:00:01	25.096	24.8095
2020-07-04 15:00:01	26.096	27.059	2020-08-04 15:00:01	25.096	24.8095
2020-07-04 16:00:01	30.593	28.559	2020-08-04 16:00:01	25.096	25.3095
2020-07-04 17:00:01	29.094	29.3085	2020-08-04 17:00:01	25.596	25.3095
2020-07-04 18:00:01	28.095	29.0585	2020-08-04 18:00:01	25.596	25.3095
2020-07-04 19:00:01	27.095	27.809	2020-08-04 19:00:01	25.096	24.8095
2020-07-04 20:00:01	27.095	27.559	2020-08-04 20:00:01	25.096	24.8095
2020-07-04 21:00:01	26.596	27.309	2020-08-04 21:00:01	25.096	24.8095
2020-07-04 22:00:01	25.096	26.809	2020-08-04 22:00:01	25.096	24.8095
2020-07-04 23:00:01	25.096	24.8095	2020-08-04 23:00:01	25.096	24.8095
2020-07-05 00:00:01	25.096	24.3095	2020-08-05 00:00:01	25.096	24.8095
2020-07-05 01:00:01	24.596	24.3095	2020-08-05 01:00:01	24.596	24.3095
2020-07-05 02:00:01	24.596	24.3095	2020-08-05 02:00:01	24.596	24.3095
2020-07-05 03:00:01	24.596	24.3095	2020-08-05 03:00:01	24.596	24.3095
2020-07-05 04:00:01	24.596	24.3095	2020-08-05 04:00:01	25.096	24.8095
2020-07-05 05:00:01	24.596	25.3095	2020-08-05 05:00:01	25.096	24.8095
2020-07-05 06:00:01	25.596	25.81	2020-08-05 06:00:01	25.096	24.8095
2020-07-05 07:00:01	25.096	29.3075	2020-08-05 07:00:01	25.096	25.0595
2020-07-05 08:00:01	25.096	33.8	2020-08-05 08:00:01	25.096	25.56
2020-07-05 09:00:01	25.096	33.3025	2020-08-05 09:00:01	25.096	25.3095
2020-07-05 10:00:01	25.096	25.3095	2020-08-05 10:00:01	25.096	24.8095
2020-07-05 11:00:01	25.096	24.8095	2020-08-05 11:00:01	25.096	24.8095
2020-07-05 12:00:01	25.596	24.8095	2020-08-05 12:00:01	25.096	24.8095
2020-07-05 13:00:01	25.596	25.3095	2020-08-05 13:00:01	25.096	24.8095
2020-07-05 14:00:01	25.596	25.3095	2020-08-05 14:00:01	24.596	24.8095
2020-07-05 15:00:01	25.596	26.06	2020-08-05 15:00:01	25.096	24.8095
2020-07-05 16:00:01	27.095	27.559	2020-08-05 16:00:01	25.096	24.8095
2020-07-05 17:00:01	27.595	28.5585	2020-08-05 17:00:01	25.096	25.81
2020-07-05 18:00:01	26.596	27.809	2020-08-05 18:00:01	26.096	26.0595
2020-07-05 19:00:01	26.096	27.309	2020-08-05 19:00:01	25.596	25.81
2020-07-05 20:00:01	26.096	27.059	2020-08-05 20:00:01	25.596	25.81
2020-07-05 21:00:01	26.096	27.059	2020-08-05 21:00:01	25.596	25.81
2020-07-05 22:00:01	26.096	26.559	2020-08-05 22:00:01	26.096	25.81
2020-07-05 23:00:01	25.096	26.559	2020-08-05 23:00:01	25.096	25.81
2020-07-06 00:00:01	25.096	24.8095	2020-08-06 00:00:01	24.596	25.0595
2020-07-06 01:00:01	25.096	24.3095	2020-08-06 01:00:01	24.596	24.3095
2020-07-06 02:00:01	24.596	24.3095	2020-08-06 02:00:01	24.596	24.059
2020-07-06 03:00:01	24.596	24.3095	2020-08-06 03:00:01	24.596	23.809
2020-07-06 04:00:01	24.596	24.3095	2020-08-06 04:00:01	24.596	24.3095
2020-07-06 05:00:01	24.596	25.0595	2020-08-06 05:00:01	24.596	24.3095
2020-07-06 06:00:01	25.096	25.81	2020-08-06 06:00:01	24.596	24.3095
2020-07-06 07:00:01	26.096	29.3075	2020-08-06 07:00:01	24.596	24.8095
2020-07-06 08:00:01	27.595	34.0495	2020-08-06 08:00:01	26.596	26.3095
2020-07-06 09:00:01	26.096	35.048	2020-08-06 09:00:01	26.596	27.0595
2020-07-06 10:00:01	25.596	33.0535	2020-08-06 10:00:01	25.096	27.809
2020-07-06 11:00:01	25.596	25.5595	2020-08-06 11:00:01	25.096	25.5595
2020-07-06 12:00:01	25.596	25.3095	2020-08-06 12:00:01	24.596	24.8095
2020-07-06 13:00:01	25.596	25.5595	2020-08-06 13:00:01	24.596	24.5595
2020-07-06 14:00:01	26.096	25.5595	2020-08-06 14:00:01	25.096	24.8095
2020-07-06 15:00:01	25.596	25.81	2020-08-06 15:00:01	25.096	24.8095
2020-07-06 16:00:01	26.096	27.059	2020-08-06 16:00:01	25.096	24.8095
2020-07-06 17:00:01	26.596	27.809	2020-08-06 17:00:01	25.096	25.0595
2020-07-06 18:00:01	26.596	27.809	2020-08-06 18:00:01	25.096	25.81
2020-07-06 19:00:01	26.096	27.059	2020-08-06 19:00:01	25.596	25.3095
2020-07-06 20:00:01	26.096	26.809	2020-08-06 20:00:01	25.096	25.5595
2020-07-06 21:00:01	26.096	26.809	2020-08-06 21:00:01	25.096	25.81
2020-07-06 22:00:01	25.596	26.559	2020-08-06 22:00:01	24.596	25.3095
2020-07-06 23:00:01	25.596	26.559	2020-08-06 23:00:01	25.096	25.3095
2020-07-07 00:00:01	25.096	26.3095	2020-08-07 00:00:01	25.096	25.3095
2020-07-07 01:00:01	25.096	24.8095	2020-08-07 01:00:01	24.596	24.3095
2020-07-07 02:00:01	25.096	24.3095	2020-08-07 02:00:01	24.596	24.3095
2020-07-07 03:00:01	24.596	24.3095	2020-08-07 03:00:01	24.596	24.3095
2020-07-07 04:00:01	24.596	24.3095	2020-08-07 04:00:01	24.596	24.3095
2020-07-07 05:00:01	24.596	24.3095	2020-08-07 05:00:01	24.596	24.3095
2020-07-07 06:00:01	24.596	25.3095	2020-08-07 06:00:01	24.596	24.3095
2020-07-07 07:00:01	25.596	31.056	2020-08-07 07:00:01	24.596	28.558
2020-07-07 08:00:01	29.094	35.0475	2020-08-07 08:00:01	27.095	32.3035
2020-07-07 09:00:01	34.087	36.0455	2020-08-07 09:00:01	35.584	34.0495
2020-07-07 10:00:01	26.096	36.2955	2020-08-07 10:00:01	29.094	32.304
2020-07-07 11:00:01	25.596	31.5565	2020-08-07 11:00:01	26.096	29.8075
2020-07-07 12:00:01	25.596	25.5595	2020-08-07 12:00:01	25.596	26.06
2020-07-07 13:00:01	25.596	25.3095	2020-08-07 13:00:01	25.096	25.3095
2020-07-07 14:00:01	25.596	25.3095	2020-08-07 14:00:01	25.096	24.8095
2020-07-07 15:00:01	25.596	25.3095	2020-08-07 15:00:01	25.096	24.8095
2020-07-07 16:00:01	25.596	25.3095	2020-08-07 16:00:01	25.096	24.8095
2020-07-07 17:00:01	25.596	27.309	2020-08-07 17:00:01	25.096	24.8095
2020-07-07 18:00:01	26.596	27.059	2020-08-07 18:00:01	25.096	25.3095
2020-07-07 19:00:01	26.096	26.809	2020-08-07 19:00:01	25.096	25.3095
2020-07-07 20:00:01	26.096	26.809	2020-08-07 20:00:01	24.596	25.3095
2020-07-07 21:00:01	26.096	26.809	2020-08-07 21:00:01	24.596	25.3095
2020-07-07 22:00:01	25.596	26.559	2020-08-07 22:00:01	24.596	25.3095
2020-07-07 23:00:01	25.596	26.3095	2020-08-07 23:00:01	25.096	25.5595
2020-07-08 00:00:01	25.096	26.3095	2020-08-08 00:00:01	24.596	25.3095
2020-07-08 01:00:01	25.096	24.8095	2020-08-08 01:00:01	24.596	24.5595
2020-07-08 02:00:01	25.096	24.8095	2020-08-08 02:00:01	24.596	24.3095
2020-07-08 03:00:01	25.096	24.8095	2020-08-08 03:00:01	24.096	23.809
2020-07-08 04:00:01	24.596	24.3095	2020-08-08 04:00:01	24.096	23.809
2020-07-08 05:00:01	24.596	24.3095	2020-08-08 05:00:01	24.096	23.809
2020-07-08 06:00:01	24.596	24.3095	2020-08-08 06:00:01	24.096	23.809
2020-07-08 07:00:01	25.096	28.808	2020-08-08 07:00:01	24.596	28.059
2020-07-08 08:00:01	27.095	28.808	2020-08-08 08:00:01	26.096	32.552
2020-07-08 09:00:01	30.593	30.3065	2020-08-08 09:00:01	34.586	34.299
2020-07-08 10:00:01	27.095	30.3075	2020-08-08 10:00:01	39.074	34.051
2020-07-08 11:00:01	25.596	31.306	2020-08-08 11:00:01	32.59	33.3035
2020-07-08 12:00:01	25.596	25.81	2020-08-08 12:00:01	26.596	32.8045
2020-07-08 13:00:01	25.096	24.8095	2020-08-08 13:00:01	25.596	27.059
2020-07-08 14:00:01	25.596	24.8095	2020-08-08 14:00:01	25.096	25.3095
2020-07-08 15:00:01	25.596	25.3095	2020-08-08 15:00:01	25.096	24.8095
2020-07-08 16:00:01	25.096	24.8095	2020-08-08 16:00:01	25.096	24.3095
2020-07-08 17:00:01	25.096	25.3095	2020-08-08 17:00:01	24.596	24.3095
2020-07-08 18:00:01	25.596	25.81	2020-08-08 18:00:01	24.596	24.3095
2020-07-08 19:00:01	25.596	25.81	2020-08-08 19:00:01	24.596	25.5595
2020-07-08 20:00:01	26.096	26.3095	2020-08-08 20:00:01	25.096	25.81
2020-07-08 21:00:01	25.596	25.81	2020-08-08 21:00:01	25.596	25.81
2020-07-08 22:00:01	25.596	25.81	2020-08-08 22:00:01	25.596	26.06
2020-07-08 23:00:01	25.596	25.81	2020-08-08 23:00:01	25.096	25.81
2020-07-09 00:00:01	25.596	25.81	2020-08-09 00:00:01	25.596	26.3095
2020-07-09 01:00:01	24.596	25.81	2020-08-09 01:00:01	24.596	25.81
2020-07-09 02:00:01	24.596	24.3095	2020-08-09 02:00:01	24.096	24.0595
2020-07-09 03:00:01	24.596	24.3095	2020-08-09 03:00:01	24.096	23.809
2020-07-09 04:00:01	24.596	24.3095	2020-08-09 04:00:01	24.096	23.809
2020-07-09 05:00:01	24.596	24.3095	2020-08-09 05:00:01	24.096	23.809
2020-07-09 06:00:01	24.596	24.3095	2020-08-09 06:00:01	24.096	23.809
2020-07-09 07:00:01	24.596	25.0595	2020-08-09 07:00:01	24.096	24.3095
2020-07-09 08:00:01	25.096	26.3095	2020-08-09 08:00:01	24.596	30.0565
2020-07-09 09:00:01	26.596	26.3095	2020-08-09 09:00:01	34.087	33.0515
2020-07-09 10:00:01	26.596	26.8095	2020-08-09 10:00:01	39.572	34.0505
2020-07-09 11:00:01	25.596	27.559	2020-08-09 11:00:01	42.063	32.804
2020-07-09 12:00:01	25.096	28.059	2020-08-09 12:00:01	32.59	32.3055
2020-07-09 13:00:01	24.596	24.8095	2020-08-09 13:00:01	26.096	32.305
2020-07-09 14:00:01	24.596	24.3095	2020-08-09 14:00:01	25.596	25.5595
2020-07-09 15:00:01	24.596	24.3095	2020-08-09 15:00:01	25.096	24.8095
2020-07-09 16:00:01	25.096	24.3095	2020-08-09 16:00:01	24.596	24.3095
2020-07-09 17:00:01	24.596	24.3095	2020-08-09 17:00:01	24.596	23.809
2020-07-09 18:00:01	24.596	25.0595	2020-08-09 18:00:01	24.096	24.3095
2020-07-09 19:00:01	25.096	25.3095	2020-08-09 19:00:01	24.096	24.8095
2020-07-09 20:00:01	25.596	25.3095	2020-08-09 20:00:01	24.596	25.81
2020-07-09 21:00:01	25.596	25.5595	2020-08-09 21:00:01	25.596	26.3095
2020-07-09 22:00:01	25.596	25.3095	2020-08-09 22:00:01	25.596	26.3095
2020-07-09 23:00:01	25.596	25.3095	2020-08-09 23:00:01	25.596	26.3095
2020-07-10 00:00:01	25.596	25.5595	2020-08-10 00:00:01	25.096	25.81
2020-07-10 01:00:01	24.596	25.3095	2020-08-10 01:00:01	24.096	26.06
2020-07-10 02:00:01	24.596	24.8095	2020-08-10 02:00:01	24.096	25.3095
2020-07-10 03:00:01	24.596	24.3095	2020-08-10 03:00:01	23.595	23.309
2020-07-10 04:00:01	24.096	23.809	2020-08-10 04:00:01	23.595	23.309
2020-07-10 05:00:01	24.096	23.809	2020-08-10 05:00:01	23.595	23.309
2020-07-10 06:00:01	24.096	23.809	2020-08-10 06:00:01	23.595	23.309
2020-07-10 07:00:01	24.096	23.809	2020-08-10 07:00:01	23.595	23.309
2020-07-10 08:00:01	24.596	26.8095	2020-08-10 08:00:01	23.595	27.0595
2020-07-10 09:00:01	26.596	27.809	2020-08-10 09:00:01	26.596	29.557
2020-07-10 10:00:01	31.591	29.8075	2020-08-10 10:00:01	33.588	30.5565
2020-07-10 11:00:01	30.593	30.8065	2020-08-10 11:00:01	37.579	31.8055
2020-07-10 12:00:01	26.096	31.0565	2020-08-10 12:00:01	40.569	32.8045
2020-07-10 13:00:01	25.596	30.807	2020-08-10 13:00:01	26.096	33.304
2020-07-10 14:00:01	25.096	25.0595	2020-08-10 14:00:01	25.096	31.806
2020-07-10 15:00:01	24.596	24.3095	2020-08-10 15:00:01	24.596	24.3095
2020-07-10 16:00:01	24.596	24.3095	2020-08-10 16:00:01	24.096	23.809
2020-07-10 17:00:01	24.596	24.3095	2020-08-10 17:00:01	24.096	23.809
2020-07-10 18:00:01	24.596	24.3095	2020-08-10 18:00:01	24.096	23.809
2020-07-10 19:00:01	24.596	25.0595	2020-08-10 19:00:01	23.595	23.809
2020-07-10 20:00:01	25.096	25.3095	2020-08-10 20:00:01	23.595	25.0595
2020-07-10 21:00:01	25.096	25.3095	2020-08-10 21:00:01	24.596	25.81
2020-07-10 22:00:01	24.596	25.3095	2020-08-10 22:00:01	25.096	25.81
2020-07-10 23:00:01	25.096	25.3095	2020-08-10 23:00:01	25.596	25.81
2020-07-11 00:00:01	24.596	25.3095	2020-08-11 00:00:01	24.596	25.81
2020-07-11 01:00:01	25.096	25.3095	2020-08-11 01:00:01	23.595	25.0595
2020-07-11 02:00:01	24.096	25.3095	2020-08-11 02:00:01	23.595	23.309
2020-07-11 03:00:01	24.096	23.809	2020-08-11 03:00:01	23.595	23.309
2020-07-11 04:00:01	24.096	23.809	2020-08-11 04:00:01	23.595	23.309
2020-07-11 05:00:01	24.096	23.809	2020-08-11 05:00:01	23.095	22.8085
2020-07-11 06:00:01	24.096	23.309	2020-08-11 06:00:01	23.595	23.309
2020-07-11 07:00:01	24.096	23.809	2020-08-11 07:00:01	23.595	23.309
2020-07-11 08:00:01	24.096	25.5595	2020-08-11 08:00:01	23.595	23.309
2020-07-11 09:00:01	24.596	29.0575	2020-08-11 09:00:01	24.096	23.809
2020-07-11 10:00:01	31.092	31.056	2020-08-11 10:00:01	24.096	23.809
2020-07-11 11:00:01	38.576	32.3045	2020-08-11 11:00:01	24.596	24.3095
2020-07-11 12:00:01	30.093	32.305	2020-08-11 12:00:01	26.096	25.0595
2020-07-11 13:00:01	26.096	32.0555	2020-08-11 13:00:01	25.596	26.3095
2020-07-11 14:00:01	25.596	30.0575	2020-08-11 14:00:01	24.096	25.0595
2020-07-11 15:00:01	25.596	25.5595	2020-08-11 15:00:01	23.595	23.809
2020-07-11 16:00:01	24.596	24.3095	2020-08-11 16:00:01	23.595	23.309
2020-07-11 17:00:01	24.596	24.3095	2020-08-11 17:00:01	23.095	22.8085
2020-07-11 18:00:01	24.096	24.3095	2020-08-11 18:00:01	23.095	22.8085
2020-07-11 19:00:01	24.096	24.3095	2020-08-11 19:00:01	23.095	22.8085
2020-07-11 20:00:01	24.096	25.81	2020-08-11 20:00:01	23.095	23.309
2020-07-11 21:00:01	25.596	26.3095	2020-08-11 21:00:01	23.595	23.309
2020-07-11 22:00:01	25.596	26.3095	2020-08-11 22:00:01	23.595	24.059
2020-07-11 23:00:01	25.596	26.06	2020-08-11 23:00:01	24.096	24.3095
2020-07-12 00:00:01	25.596	26.06	2020-08-12 00:00:01	24.596	24.5595
2020-07-12 01:00:01	26.096	26.3095	2020-08-12 01:00:01	23.595	24.059
2020-07-12 02:00:01	24.096	25.81	2020-08-12 02:00:01	23.595	23.309
2020-07-12 03:00:01	24.096	25.0595	2020-08-12 03:00:01	23.095	22.8085
2020-07-12 04:00:01	23.595	23.559	2020-08-12 04:00:01	23.095	22.8085
2020-07-12 05:00:01	23.595	23.309	2020-08-12 05:00:01	23.095	22.8085
2020-07-12 06:00:01	23.595	23.309	2020-08-12 06:00:01	23.095	22.8085
2020-07-12 07:00:01	23.595	23.309	2020-08-12 07:00:01	23.095	22.8085
2020-07-12 08:00:01	23.595	23.809	2020-08-12 08:00:01	23.095	23.059
2020-07-12 09:00:01	24.096	29.058	2020-08-12 09:00:01	23.595	23.809
2020-07-12 10:00:01	27.595	32.054	2020-08-12 10:00:01	25.096	27.0595
2020-07-12 11:00:01	37.08	32.0545	2020-08-12 11:00:01	35.085	28.0585
2020-07-12 12:00:01	39.572	32.804	2020-08-12 12:00:01	42.063	28.5585
2020-07-12 13:00:01	31.591	32.0555	2020-08-12 13:00:01	44.055	29.3085
2020-07-12 14:00:01	26.096	32.305	2020-08-12 14:00:01	32.59	30.0575
2020-07-12 15:00:01	26.096	30.3075	2020-08-12 15:00:01	25.596	27.309
2020-07-12 16:00:01	25.596	25.5595	2020-08-12 16:00:01	24.096	23.809
2020-07-12 17:00:01	24.096	24.0595	2020-08-12 17:00:01	23.595	23.309
2020-07-12 18:00:01	24.596	23.809	2020-08-12 18:00:01	24.096	23.809
2020-07-12 19:00:01	24.096	23.809	2020-08-12 19:00:01	24.096	23.809
2020-07-12 20:00:01	24.096	24.8095	2020-08-12 20:00:01	24.096	23.809
2020-07-12 21:00:01	24.096	26.3095	2020-08-12 21:00:01	24.096	23.809
2020-07-12 22:00:01	25.096	26.06	2020-08-12 22:00:01	23.595	23.809
2020-07-12 23:00:01	25.596	26.3095	2020-08-12 23:00:01	23.595	23.809
2020-07-13 00:00:01	25.096	25.81	2020-08-13 00:00:01	23.595	24.3095
2020-07-13 01:00:01	25.096	25.81	2020-08-13 01:00:01	23.595	23.809
2020-07-13 02:00:01	25.096	26.3095	2020-08-13 02:00:01	23.595	23.809
2020-07-13 03:00:01	23.595	26.06	2020-08-13 03:00:01	23.595	23.309
2020-07-13 04:00:01	23.595	23.309	2020-08-13 04:00:01	23.595	23.309
2020-07-13 05:00:01	23.595	23.309	2020-08-13 05:00:01	23.095	23.309
2020-07-13 06:00:01	23.595	23.309	2020-08-13 06:00:01	23.095	22.8085
2020-07-13 07:00:01	23.595	23.309	2020-08-13 07:00:01	23.095	23.309
2020-07-13 08:00:01	23.595	23.309	2020-08-13 08:00:01	23.595	23.309
2020-07-13 09:00:01	23.595	24.059	2020-08-13 09:00:01	23.595	24.559
2020-07-13 10:00:01	24.596	30.0565	2020-08-13 10:00:01	24.096	26.8095
2020-07-13 11:00:01	30.593	31.056	2020-08-13 11:00:01	30.593	27.3095
2020-07-13 12:00:01	38.576	31.306	2020-08-13 12:00:01	40.569	28.059
2020-07-13 13:00:01	40.569	31.556	2020-08-13 13:00:01	42.561	28.8085
2020-07-13 14:00:01	36.581	31.806	2020-08-13 14:00:01	43.557	29.558
2020-07-13 15:00:01	26.096	32.3055	2020-08-13 15:00:01	42.561	30.5575
2020-07-13 16:00:01	25.596	31.806	2020-08-13 16:00:01	26.596	30.807
2020-07-13 17:00:01	25.096	24.8095	2020-08-13 17:00:01	25.596	28.5585
2020-07-13 18:00:01	24.096	23.809	2020-08-13 18:00:01	25.096	24.8095
2020-07-13 19:00:01	24.096	23.809	2020-08-13 19:00:01	24.596	24.3095
2020-07-13 20:00:01	23.595	23.559	2020-08-13 20:00:01	24.596	24.3095
2020-07-13 21:00:01	23.595	24.5595	2020-08-13 21:00:01	24.596	24.0595
2020-07-13 22:00:01	23.595	25.3095	2020-08-13 22:00:01	24.596	24.3095
2020-07-13 23:00:01	24.596	25.3095	2020-08-13 23:00:01	24.096	24.3095
2020-07-14 00:00:01	24.596	25.3095	2020-08-14 00:00:01	24.096	24.5595
2020-07-14 01:00:01	24.596	25.3095	2020-08-14 01:00:01	24.096	24.8095
2020-07-14 02:00:01	24.596	25.3095	2020-08-14 02:00:01	23.595	24.5595
2020-07-14 03:00:01	23.595	25.3095	2020-08-14 03:00:01	23.595	24.5595
2020-07-14 04:00:01	23.595	25.5595	2020-08-14 04:00:01	23.595	24.0595
2020-07-14 05:00:01	23.095	23.0585	2020-08-14 05:00:01	23.595	23.309
2020-07-14 06:00:01	23.095	22.8085	2020-08-14 06:00:01	23.595	23.309
2020-07-14 07:00:01	23.095	22.8085	2020-08-14 07:00:01	23.595	23.309
2020-07-14 08:00:01	23.595	23.309	2020-08-14 08:00:01	23.595	23.809
2020-07-14 09:00:01	23.595	23.309	2020-08-14 09:00:01	24.096	23.809
2020-07-14 10:00:01	24.096	26.0595	2020-08-14 10:00:01	25.096	25.8095
2020-07-14 11:00:01	25.096	29.3075	2020-08-14 11:00:01	25.596	27.809
2020-07-14 12:00:01	35.584	30.3075	2020-08-14 12:00:01	31.591	28.309
2020-07-14 13:00:01	39.572	31.057	2020-08-14 13:00:01	40.071	29.8075
2020-07-14 14:00:01	41.067	31.806	2020-08-14 14:00:01	41.565	30.3075
2020-07-14 15:00:01	36.581	32.8045	2020-08-14 15:00:01	41.565	30.807
2020-07-14 16:00:01	25.596	33.304	2020-08-14 16:00:01	38.077	31.057
2020-07-14 17:00:01	25.096	32.0555	2020-08-14 17:00:01	29.094	31.3065
2020-07-14 18:00:01	24.096	24.3095	2020-08-14 18:00:01	26.096	30.058
2020-07-14 19:00:01	23.595	23.309	2020-08-14 19:00:01	25.096	26.059
2020-07-14 20:00:01	23.595	23.309	2020-08-14 20:00:01	24.596	24.3095
2020-07-14 21:00:01	23.595	23.309	2020-08-14 21:00:01	24.096	23.809
2020-07-14 22:00:01	23.595	23.559	2020-08-14 22:00:01	24.096	23.809
2020-07-14 23:00:01	23.595	25.3095	2020-08-14 23:00:01	24.096	23.809
2020-07-15 00:00:01	23.595	25.3095	2020-08-15 00:00:01	24.096	24.5595
2020-07-15 01:00:01	24.096	25.3095	2020-08-15 01:00:01	24.096	25.3095
2020-07-15 02:00:01	25.096	26.5595	2020-08-15 02:00:01	24.096	25.5595
2020-07-15 03:00:01	23.595	25.81	2020-08-15 03:00:01	24.096	25.3095
2020-07-15 04:00:01	23.095	25.81	2020-08-15 04:00:01	24.096	25.0595
2020-07-15 05:00:01	23.095	23.309	2020-08-15 05:00:01	24.096	25.0595
2020-07-15 06:00:01	23.095	22.8085	2020-08-15 06:00:01	24.096	24.0595
2020-07-15 07:00:01	23.095	22.8085	2020-08-15 07:00:01	24.096	23.809
2020-07-15 08:00:01	23.095	22.8085	2020-08-15 08:00:01	24.096	23.809
2020-07-15 09:00:01	23.095	22.8085	2020-08-15 09:00:01	24.596	24.3095
2020-07-15 10:00:01	23.595	23.309	2020-08-15 10:00:01	24.596	24.3095
2020-07-15 11:00:01	23.595	26.0595	2020-08-15 11:00:01	24.596	25.3095
2020-07-15 12:00:01	25.596	28.5585	2020-08-15 12:00:01	25.096	27.559
2020-07-15 13:00:01	36.581	29.558	2020-08-15 13:00:01	32.59	29.0585
2020-07-15 14:00:01	39.074	30.557	2020-08-15 14:00:01	37.08	30.5575
2020-07-15 15:00:01	37.579	31.3065	2020-08-15 15:00:01	37.08	31.057
2020-07-15 16:00:01	35.584	31.556	2020-08-15 16:00:01	34.586	31.3065
2020-07-15 17:00:01	25.596	31.806	2020-08-15 17:00:01	32.091	30.557
2020-07-15 18:00:01	25.096	30.5575	2020-08-15 18:00:01	30.593	30.058
2020-07-15 19:00:01	24.096	24.5595	2020-08-15 19:00:01	25.596	29.0585
2020-07-15 20:00:01	23.595	23.309	2020-08-15 20:00:01	25.096	26.3095
2020-07-15 21:00:01	23.095	23.0585	2020-08-15 21:00:01	24.596	24.3095
2020-07-15 22:00:01	23.095	22.8085	2020-08-15 22:00:01	24.596	24.3095
2020-07-15 23:00:01	23.095	23.0585	2020-08-15 23:00:01	24.596	24.3095
2020-07-16 00:00:01	23.095	24.5595	2020-08-16 00:00:01	24.596	23.809
2020-07-16 01:00:01	23.095	25.0595	2020-08-16 01:00:01	24.096	23.809
2020-07-16 02:00:01	23.595	25.3095	2020-08-16 02:00:01	24.096	24.3095
2020-07-16 03:00:01	24.096	25.3095	2020-08-16 03:00:01	24.096	24.8095
2020-07-16 04:00:01	23.595	25.3095	2020-08-16 04:00:01	24.096	24.8095
2020-07-16 05:00:01	23.595	25.3095	2020-08-16 05:00:01	24.096	24.8095
2020-07-16 06:00:01	23.595	24.3095	2020-08-16 06:00:01	24.096	24.8095
2020-07-16 07:00:01	23.595	23.309	2020-08-16 07:00:01	24.596	25.8095
2020-07-16 08:00:01	23.595	23.309	2020-08-16 08:00:01	24.596	24.3095
2020-07-16 09:00:01	23.595	23.309	2020-08-16 09:00:01	24.596	24.3095
2020-07-16 10:00:01	24.096	23.809	2020-08-16 10:00:01	25.096	24.8095
2020-07-16 11:00:01	24.096	24.3095	2020-08-16 11:00:01	25.096	24.8095
2020-07-16 12:00:01	24.596	26.3095	2020-08-16 12:00:01	25.096	25.3095
2020-07-16 13:00:01	31.591	27.559	2020-08-16 13:00:01	25.596	27.059
2020-07-16 14:00:01	35.584	28.559	2020-08-16 14:00:01	32.59	28.309
2020-07-16 15:00:01	36.083	29.308	2020-08-16 15:00:01	38.077	30.3075
2020-07-16 16:00:01	34.586	30.3075	2020-08-16 16:00:01	35.584	30.557
2020-07-16 17:00:01	31.092	30.5575	2020-08-16 17:00:01	32.091	30.3075
2020-07-16 18:00:01	29.094	29.3085	2020-08-16 18:00:01	30.093	29.3085
2020-07-16 19:00:01	25.096	28.309	2020-08-16 19:00:01	29.094	28.8085
2020-07-16 20:00:01	24.596	26.059	2020-08-16 20:00:01	25.596	28.059
2020-07-16 21:00:01	23.595	23.809	2020-08-16 21:00:01	25.596	25.3095
2020-07-16 22:00:01	23.595	23.309	2020-08-16 22:00:01	25.096	24.8095
2020-07-16 23:00:01	23.595	23.309	2020-08-16 23:00:01	25.096	24.3095
2020-07-17 00:00:01	23.595	23.309	2020-08-17 00:00:01	25.096	24.5595
2020-07-17 01:00:01	23.595	24.3095	2020-08-17 01:00:01	24.596	24.3095
2020-07-17 02:00:01	23.595	24.8095	2020-08-17 02:00:01	24.596	24.3095
2020-07-17 03:00:01	24.596	25.3095	2020-08-17 03:00:01	24.596	24.5595
2020-07-17 04:00:01	24.096	25.0595	2020-08-17 04:00:01	24.596	24.5595
2020-07-17 05:00:01	23.595	25.0595	2020-08-17 05:00:01	24.596	24.8095
2020-07-17 06:00:01	23.595	25.3095	2020-08-17 06:00:01	24.596	24.8095
2020-07-17 07:00:01	23.595	25.81	2020-08-17 07:00:01	24.596	28.808
2020-07-17 08:00:01	23.595	23.809	2020-08-17 08:00:01	25.096	25.3095
2020-07-17 09:00:01	23.595	23.309	2020-08-17 09:00:01	25.096	25.3095
2020-07-17 10:00:01	24.096	23.809	2020-08-17 10:00:01	25.596	25.3095
2020-07-17 11:00:01	24.096	23.809	2020-08-17 11:00:01	25.596	25.3095
2020-07-17 12:00:01	24.596	25.0595	2020-08-17 12:00:01	25.596	25.3095
2020-07-17 13:00:01	25.596	26.5595	2020-08-17 13:00:01	25.596	25.81
2020-07-17 14:00:01	33.588	28.059	2020-08-17 14:00:01	26.096	27.309
2020-07-17 15:00:01	35.584	29.308	2020-08-17 15:00:01	34.586	28.559
2020-07-17 16:00:01	33.588	29.558	2020-08-17 16:00:01	34.586	29.308
2020-07-17 17:00:01	30.593	30.3075	2020-08-17 17:00:01	32.59	30.058
2020-07-17 18:00:01	29.094	29.3085	2020-08-17 18:00:01	30.593	29.3085
2020-07-17 19:00:01	28.095	28.309	2020-08-17 19:00:01	29.094	28.559
2020-07-17 20:00:01	24.596	27.559	2020-08-17 20:00:01	28.595	28.309
2020-07-17 21:00:01	24.596	24.3095	2020-08-17 21:00:01	25.596	28.059
2020-07-17 22:00:01	23.595	23.559	2020-08-17 22:00:01	25.596	25.3095
2020-07-17 23:00:01	23.595	23.309	2020-08-17 23:00:01	25.096	25.3095
2020-07-18 00:00:01	23.595	23.309	2020-08-18 00:00:01	25.096	24.8095
2020-07-18 01:00:01	23.595	23.309	2020-08-18 01:00:01	25.096	24.8095
2020-07-18 02:00:01	23.595	23.809	2020-08-18 02:00:01	25.096	24.8095
2020-07-18 03:00:01	23.595	25.0595	2020-08-18 03:00:01	25.096	24.8095
2020-07-18 04:00:01	24.096	25.3095	2020-08-18 04:00:01	25.096	25.3095
2020-07-18 05:00:01	24.596	25.5595	2020-08-18 05:00:01	25.096	25.81
2020-07-18 06:00:01	23.595	26.0595	2020-08-18 06:00:01	25.096	25.81
2020-07-18 07:00:01	23.595	30.057	2020-08-18 07:00:01	25.096	26.8095
2020-07-18 08:00:01	23.595	24.8095	2020-08-18 08:00:01	25.096	26.8095
2020-07-18 09:00:01	24.096	23.809	2020-08-18 09:00:01	25.096	24.8095
2020-07-18 10:00:01	24.096	23.809	2020-08-18 10:00:01	25.096	24.8095
2020-07-18 11:00:01	24.596	24.0595	2020-08-18 11:00:01	25.096	24.8095
2020-07-18 12:00:01	24.596	24.3095	2020-08-18 12:00:01	25.096	24.8095
2020-07-18 13:00:01	24.596	26.0595	2020-08-18 13:00:01	25.596	25.3095
2020-07-18 14:00:01	27.095	27.559	2020-08-18 14:00:01	25.596	25.3095
2020-07-18 15:00:01	31.591	28.559	2020-08-18 15:00:01	25.596	25.81
2020-07-18 16:00:01	32.091	29.558	2020-08-18 16:00:01	26.096	25.81
2020-07-18 17:00:01	29.594	30.0575	2020-08-18 17:00:01	25.096	24.8095
2020-07-18 18:00:01	28.595	29.0585	2020-08-18 18:00:01	25.096	24.8095
2020-07-18 19:00:01	27.595	28.059	2020-08-18 19:00:01	25.096	24.8095
2020-07-18 20:00:01	27.095	28.059	2020-08-18 20:00:01	25.096	25.3095
2020-07-18 21:00:01	24.596	27.559	2020-08-18 21:00:01	25.596	25.3095
2020-07-18 22:00:01	24.596	24.3095	2020-08-18 22:00:01	25.596	25.3095
2020-07-18 23:00:01	24.096	23.809	2020-08-18 23:00:01	25.596	25.3095
2020-07-19 00:00:01	24.096	23.809	2020-08-19 00:00:01	25.096	25.3095
2020-07-19 01:00:01	24.096	23.809	2020-08-19 01:00:01	25.596	25.3095
2020-07-19 02:00:01	24.096	23.559	2020-08-19 02:00:01	25.096	25.3095
2020-07-19 03:00:01	23.595	23.809	2020-08-19 03:00:01	25.096	24.8095
2020-07-19 04:00:01	24.096	25.3095	2020-08-19 04:00:01	25.096	24.8095
2020-07-19 05:00:01	24.096	24.8095	2020-08-19 05:00:01	25.096	25.3095
2020-07-19 06:00:01	24.596	24.8095	2020-08-19 06:00:01	25.096	25.3095
2020-07-19 07:00:01	24.096	27.809	2020-08-19 07:00:01	25.596	25.81
2020-07-19 08:00:01	24.096	31.0555	2020-08-19 08:00:01	25.596	25.3095
2020-07-19 09:00:01	24.596	24.8095	2020-08-19 09:00:01	25.096	25.3095
2020-07-19 10:00:01	24.596	24.8095	2020-08-19 10:00:01	25.096	25.3095
2020-07-19 11:00:01	24.596	24.3095	2020-08-19 11:00:01	25.596	25.3095
2020-07-19 12:00:01	25.096	24.8095	2020-08-19 12:00:01	25.596	25.3095
2020-07-19 13:00:01	25.096	25.3095	2020-08-19 13:00:01	25.596	25.5595
2020-07-19 14:00:01	25.096	26.5595	2020-08-19 14:00:01	26.096	25.81
2020-07-19 15:00:01	30.593	27.809	2020-08-19 15:00:01	25.596	25.3095
2020-07-19 16:00:01	31.591	29.3085	2020-08-19 16:00:01	26.096	26.809
2020-07-19 17:00:01	30.093	30.0575	2020-08-19 17:00:01	27.595	27.309
2020-07-19 18:00:01	28.595	29.3085	2020-08-19 18:00:01	26.596	26.809
2020-07-19 19:00:01	27.595	28.8085	2020-08-19 19:00:01	26.096	26.559
2020-07-19 20:00:01	27.095	28.059	2020-08-19 20:00:01	26.096	26.3095
2020-07-19 21:00:01	26.596	27.559	2020-08-19 21:00:01	26.096	26.3095
2020-07-19 22:00:01	25.096	27.059	2020-08-19 22:00:01	26.096	26.3095
2020-07-19 23:00:01	24.596	24.3095	2020-08-19 23:00:01	25.596	25.81
2020-07-20 00:00:01	24.596	24.3095	2020-08-20 00:00:01	25.596	25.5595
2020-07-20 01:00:01	24.096	24.0595	2020-08-20 01:00:01	25.596	25.5595
2020-07-20 02:00:01	24.096	23.809	2020-08-20 02:00:01	26.096	25.3095
2020-07-20 03:00:01	24.096	23.809	2020-08-20 03:00:01	25.596	25.3095
2020-07-20 04:00:01	24.096	25.3095	2020-08-20 04:00:01	25.596	25.3095
2020-07-20 05:00:01	24.096	25.3095	2020-08-20 05:00:01	25.596	25.3095
2020-07-20 06:00:01	25.096	25.81	2020-08-20 06:00:01	25.596	25.5595
2020-07-20 07:00:01	25.096	26.8095	2020-08-20 07:00:01	26.096	29.0575
2020-07-20 08:00:01	24.596	33.3015	2020-08-20 08:00:01	28.095	32.802
2020-07-20 09:00:01	24.596	34.299	2020-08-20 09:00:01	26.596	34.0505
2020-07-20 10:00:01	25.096	24.8095	2020-08-20 10:00:01	26.096	28.559
2020-07-20 11:00:01	25.096	24.8095	2020-08-20 11:00:01	26.096	26.3095
2020-07-20 12:00:01	25.096	24.8095	2020-08-20 12:00:01	26.596	26.3095
2020-07-20 13:00:01	25.096	24.8095	2020-08-20 13:00:01	26.596	26.3095
2020-07-20 14:00:01	25.096	25.3095	2020-08-20 14:00:01	26.596	26.3095
2020-07-20 15:00:01	25.596	27.309	2020-08-20 15:00:01	26.096	26.3095
2020-07-20 16:00:01	29.094	28.559	2020-08-20 16:00:01	26.596	26.559
2020-07-20 17:00:01	29.094	29.3085	2020-08-20 17:00:01	27.095	27.559
2020-07-20 18:00:01	28.095	28.8085	2020-08-20 18:00:01	27.595	27.309
2020-07-20 19:00:01	27.095	28.309	2020-08-20 19:00:01	26.596	27.309
2020-07-20 20:00:01	26.596	27.559	2020-08-20 20:00:01	26.596	27.309
2020-07-20 21:00:01	26.596	27.559	2020-08-20 21:00:01	26.596	27.309
2020-07-20 22:00:01	25.596	27.559	2020-08-20 22:00:01	26.596	27.059
2020-07-20 23:00:01	24.596	24.8095	2020-08-20 23:00:01	26.096	27.059
2020-07-21 00:00:01	24.596	24.3095	2020-08-21 00:00:01	26.096	25.81
2020-07-21 01:00:01	24.596	24.3095	2020-08-21 01:00:01	26.096	25.81
2020-07-21 02:00:01	24.096	23.809	2020-08-21 02:00:01	26.096	25.81
2020-07-21 03:00:01	24.096	23.809	2020-08-21 03:00:01	26.096	25.81
2020-07-21 04:00:01	24.096	23.809	2020-08-21 04:00:01	26.096	25.81
2020-07-21 05:00:01	24.096	24.3095	2020-08-21 05:00:01	26.096	25.81
2020-07-21 06:00:01	24.096	24.8095	2020-08-21 06:00:01	26.096	25.81
2020-07-21 07:00:01	25.596	26.3095	2020-08-21 07:00:01	26.596	27.559
2020-07-21 08:00:01	25.096	28.3085	2020-08-21 08:00:01	30.093	31.555
2020-07-21 09:00:01	24.596	32.3035	2020-08-21 09:00:01	36.083	33.0525
2020-07-21 10:00:01	24.596	24.8095	2020-08-21 10:00:01	27.595	33.303
2020-07-21 11:00:01	25.096	24.8095	2020-08-21 11:00:01	27.095	27.309
2020-07-21 12:00:01	24.596	24.8095	2020-08-21 12:00:01	27.095	26.809
2020-07-21 13:00:01	25.096	24.8095	2020-08-21 13:00:01	26.596	26.809
2020-07-21 14:00:01	25.096	24.8095	2020-08-21 14:00:01	26.596	26.809
2020-07-21 15:00:01	25.096	25.3095	2020-08-21 15:00:01	26.596	26.809
2020-07-21 16:00:01	25.596	26.809	2020-08-21 16:00:01	26.596	26.3095
2020-07-21 17:00:01	26.596	28.3085	2020-08-21 17:00:01	26.596	26.809
2020-07-21 18:00:01	26.596	28.059	2020-08-21 18:00:01	27.095	27.309
2020-07-21 19:00:01	26.096	27.309	2020-08-21 19:00:01	26.596	26.809
2020-07-21 20:00:01	25.596	26.809	2020-08-21 20:00:01	26.096	26.809
2020-07-21 21:00:01	25.596	26.809	2020-08-21 21:00:01	26.096	26.809
2020-07-21 22:00:01	25.596	26.559	2020-08-21 22:00:01	26.096	26.809
2020-07-21 23:00:01	24.596	26.559	2020-08-21 23:00:01	26.096	26.809
2020-07-22 00:00:01	24.596	24.3095	2020-08-22 00:00:01	26.096	26.809
2020-07-22 01:00:01	24.596	24.3095	2020-08-22 01:00:01	26.096	25.81
2020-07-22 02:00:01	24.596	24.3095	2020-08-22 02:00:01	26.096	25.81
2020-07-22 03:00:01	24.096	23.809	2020-08-22 03:00:01	26.096	25.81
2020-07-22 04:00:01	24.096	23.809	2020-08-22 04:00:01	26.096	25.81
2020-07-22 05:00:01	24.096	23.809	2020-08-22 05:00:01	26.096	25.81
2020-07-22 06:00:01	24.096	24.8095	2020-08-22 06:00:01	26.096	25.81
2020-07-22 07:00:01	24.596	32.0545	2020-08-22 07:00:01	26.596	26.8095
2020-07-22 08:00:01	27.095	35.0465	2020-08-22 08:00:01	29.594	30.3065
2020-07-22 09:00:01	25.596	35.547	2020-08-22 09:00:01	38.077	34.548
2020-07-22 10:00:01	25.096	34.301	2020-08-22 10:00:01	33.089	33.802
2020-07-22 11:00:01	25.096	24.8095	2020-08-22 11:00:01	27.595	32.555
2020-07-22 12:00:01	25.096	24.8095	2020-08-22 12:00:01	27.095	27.059
2020-07-22 13:00:01	25.096	24.8095	2020-08-22 13:00:01	27.095	26.809
2020-07-22 14:00:01	25.096	24.8095	2020-08-22 14:00:01	27.095	26.809
2020-07-22 15:00:01	25.096	24.8095	2020-08-22 15:00:01	27.095	26.809
2020-07-22 16:00:01	25.096	25.81	2020-08-22 16:00:01	27.095	26.809
2020-07-22 17:00:01	25.596	27.559	2020-08-22 17:00:01	26.596	26.3095
2020-07-22 18:00:01	26.096	27.309	2020-08-22 18:00:01	26.596	26.809
2020-07-22 19:00:01	25.596	26.809	2020-08-22 19:00:01	26.096	26.559
2020-07-22 20:00:01	25.596	26.559	2020-08-22 20:00:01	26.096	26.3095
2020-07-22 21:00:01	25.096	26.559	2020-08-22 21:00:01	26.096	26.559
2020-07-22 22:00:01	25.096	26.559	2020-08-22 22:00:01	26.096	26.809
2020-07-22 23:00:01	25.096	26.559	2020-08-22 23:00:01	26.096	26.559
2020-07-23 00:00:01	24.596	26.06	2020-08-23 00:00:01	26.596	26.559
2020-07-23 01:00:01	24.596	24.3095	2020-08-23 01:00:01	26.596	26.3095
2020-07-23 02:00:01	24.596	24.0595	2020-08-23 02:00:01	26.596	26.3095
2020-07-23 03:00:01	24.096	24.3095	2020-08-23 03:00:01	26.596	26.3095
2020-07-23 04:00:01	24.096	23.809	2020-08-23 04:00:01	26.596	26.3095
2020-07-23 05:00:01	24.096	23.809	2020-08-23 05:00:01	26.596	26.3095
2020-07-23 06:00:01	24.096	24.8095	2020-08-23 06:00:01	26.596	26.3095
2020-07-23 07:00:01	24.596	26.0595	2020-08-23 07:00:01	26.596	28.5585
2020-07-23 08:00:01	29.094	32.3035	2020-08-23 08:00:01	29.094	31.0555
2020-07-23 09:00:01	28.595	29.058	2020-08-23 09:00:01	32.59	32.0545
2020-07-23 10:00:01	25.596	33.0525	2020-08-23 10:00:01	35.085	31.8055
2020-07-23 11:00:01	25.096	30.3075	2020-08-23 11:00:01	40.569	32.305
2020-07-23 12:00:01	24.596	24.8095	2020-08-23 12:00:01	28.595	32.8045
2020-07-23 13:00:01	25.096	24.8095	2020-08-23 13:00:01	27.595	27.809
2020-07-23 14:00:01	25.096	24.8095	2020-08-23 14:00:01	28.095	27.309
2020-07-23 15:00:01	25.096	24.8095	2020-08-23 15:00:01	27.595	27.559
2020-07-23 16:00:01	25.096	24.8095	2020-08-23 16:00:01	27.595	27.309
2020-07-23 17:00:01	25.096	26.559	2020-08-23 17:00:01	27.095	26.809
2020-07-23 18:00:01	26.096	26.809	2020-08-23 18:00:01	27.095	26.809
2020-07-23 19:00:01	26.096	26.559	2020-08-23 19:00:01	27.095	27.059
2020-07-23 20:00:01	25.596	26.3095	2020-08-23 20:00:01	27.095	27.059
2020-07-23 21:00:01	26.096	26.559	2020-08-23 21:00:01	27.095	27.309
2020-07-23 22:00:01	26.096	26.809	2020-08-23 22:00:01	27.095	27.309
2020-07-23 23:00:01	26.096	26.809	2020-08-23 23:00:01	27.095	27.309
2020-07-24 00:00:01	25.596	26.809	2020-08-24 00:00:01	26.596	27.309
2020-07-24 01:00:01	24.596	24.8095	2020-08-24 01:00:01	26.596	27.059
2020-07-24 02:00:01	24.596	24.3095	2020-08-24 02:00:01	26.596	26.3095
2020-07-24 03:00:01	24.596	24.3095	2020-08-24 03:00:01	26.596	26.3095
2020-07-24 04:00:01	24.096	24.3095	2020-08-24 04:00:01	26.596	26.3095
2020-07-24 05:00:01	24.096	24.3095	2020-08-24 05:00:01	26.596	26.3095
2020-07-24 06:00:01	24.596	24.3095	2020-08-24 06:00:01	26.596	26.3095
2020-07-24 07:00:01	24.596	30.0565	2020-08-24 07:00:01	26.596	26.3095
2020-07-24 08:00:01	28.095	35.0475	2020-08-24 08:00:01	27.095	31.555
2020-07-24 09:00:01	36.083	36.7925	2020-08-24 09:00:01	35.584	34.0505
2020-07-24 10:00:01	40.071	36.046	2020-08-24 10:00:01	41.067	34.3005
2020-07-24 11:00:01	27.095	35.05	2020-08-24 11:00:01	44.553	33.8025
2020-07-24 12:00:01	25.596	30.0575	2020-08-24 12:00:01	33.089	32.8045
2020-07-24 13:00:01	25.596	25.3095	2020-08-24 13:00:01	28.095	29.0585
2020-07-24 14:00:01	25.596	25.3095	2020-08-24 14:00:01	27.595	27.309
2020-07-24 15:00:01	25.596	25.3095	2020-08-24 15:00:01	27.595	27.309
2020-07-24 16:00:01	25.096	25.3095	2020-08-24 16:00:01	27.595	27.059
2020-07-24 17:00:01	25.096	24.8095	2020-08-24 17:00:01	27.595	27.309
2020-07-24 18:00:01	25.096	26.3095	2020-08-24 18:00:01	27.095	26.809
2020-07-24 19:00:01	26.096	26.559	2020-08-24 19:00:01	27.095	26.809
2020-07-24 20:00:01	26.096	26.809	2020-08-24 20:00:01	27.095	26.809
2020-07-24 21:00:01	26.096	26.809	2020-08-24 21:00:01	27.095	27.309
2020-07-24 22:00:01	26.096	26.809	2020-08-24 22:00:01	27.095	27.309
2020-07-24 23:00:01	26.096	26.559	2020-08-24 23:00:01	27.095	27.309
2020-07-25 00:00:01	26.096	26.559	2020-08-25 00:00:01	27.095	27.059
2020-07-25 01:00:01	24.596	26.559	2020-08-25 01:00:01	26.596	26.809
2020-07-25 02:00:01	24.596	24.3095	2020-08-25 02:00:01	26.596	26.809
2020-07-25 03:00:01	24.596	24.3095	2020-08-25 03:00:01	26.596	26.559
2020-07-25 04:00:01	24.596	24.3095	2020-08-25 04:00:01	26.596	26.3095
2020-07-25 05:00:01	24.596	24.3095	2020-08-25 05:00:01	26.596	26.559
2020-07-25 06:00:01	24.596	24.3095	2020-08-25 06:00:01	26.596	26.559
2020-07-25 07:00:01	24.596	24.5595	2020-08-25 07:00:01	26.596	26.3095
2020-07-25 08:00:01	25.596	30.556	2020-08-25 08:00:01	27.095	28.0585
2020-07-25 09:00:01	32.59	32.304	2020-08-25 09:00:01	30.093	31.056
2020-07-25 10:00:01	36.581	33.8015	2020-08-25 10:00:01	38.077	32.3045
2020-07-25 11:00:01	33.588	32.5545	2020-08-25 11:00:01	41.565	32.305
2020-07-25 12:00:01	26.096	32.8045	2020-08-25 12:00:01	44.055	32.8045
2020-07-25 13:00:01	25.596	26.809	2020-08-25 13:00:01	40.569	32.555
2020-07-25 14:00:01	25.596	25.3095	2020-08-25 14:00:01	28.595	29.808
2020-07-25 15:00:01	25.596	25.3095	2020-08-25 15:00:01	27.595	27.559
2020-07-25 16:00:01	25.096	25.3095	2020-08-25 16:00:01	27.595	27.309
2020-07-25 17:00:01	25.096	24.8095	2020-08-25 17:00:01	27.595	27.309
2020-07-25 18:00:01	24.596	24.8095	2020-08-25 18:00:01	27.595	27.309
2020-07-25 19:00:01	25.096	26.3095	2020-08-25 19:00:01	27.595	26.809
2020-07-25 20:00:01	25.596	26.3095	2020-08-25 20:00:01	27.095	26.809
2020-07-25 21:00:01	26.096	26.559	2020-08-25 21:00:01	27.095	26.559
2020-07-25 22:00:01	26.096	26.3095	2020-08-25 22:00:01	27.095	26.809
2020-07-25 23:00:01	26.096	26.3095	2020-08-25 23:00:01	26.596	26.809
2020-07-26 00:00:01	26.096	26.3095	2020-08-26 00:00:01	27.095	26.809
2020-07-26 01:00:01	25.596	26.3095	2020-08-26 01:00:01	26.596	26.809
2020-07-26 02:00:01	24.596	26.06	2020-08-26 02:00:01	26.596	26.809
2020-07-26 03:00:01	24.596	24.3095	2020-08-26 03:00:01	26.596	26.3095
2020-07-26 04:00:01	24.596	24.3095	2020-08-26 04:00:01	26.596	26.3095
2020-07-26 05:00:01	24.596	24.3095	2020-08-26 05:00:01	26.596	26.3095
2020-07-26 06:00:01	24.596	24.3095	2020-08-26 06:00:01	26.596	26.3095
2020-07-26 07:00:01	24.596	24.3095	2020-08-26 07:00:01	26.596	26.559
2020-07-26 08:00:01	25.096	29.557	2020-08-26 08:00:01	27.095	26.809
2020-07-26 09:00:01	31.092	33.7995	2020-08-26 09:00:01	27.095	29.5575
2020-07-26 10:00:01	36.581	34.3005	2020-08-26 10:00:01	33.588	31.306
2020-07-26 11:00:01	39.572	34.052	2020-08-26 11:00:01	40.569	30.557
2020-07-26 12:00:01	41.565	33.803	2020-08-26 12:00:01	43.059	31.556
2020-07-26 13:00:01	29.094	33.5535	2020-08-26 13:00:01	44.055	31.806
2020-07-26 14:00:01	26.596	32.555	2020-08-26 14:00:01	43.059	31.5565
2020-07-26 15:00:01	26.596	26.06	2020-08-26 15:00:01	31.591	31.0565
2020-07-26 16:00:01	26.096	25.3095	2020-08-26 16:00:01	28.095	28.559
2020-07-26 17:00:01	25.596	25.3095	2020-08-26 17:00:01	27.595	27.309
2020-07-26 18:00:01	25.096	24.8095	2020-08-26 18:00:01	27.595	26.809
2020-07-26 19:00:01	25.096	25.0595	2020-08-26 19:00:01	27.095	26.809
2020-07-26 20:00:01	25.096	26.3095	2020-08-26 20:00:01	27.095	26.809
2020-07-26 21:00:01	26.096	26.809	2020-08-26 21:00:01	27.095	26.809
2020-07-26 22:00:01	26.596	26.809	2020-08-26 22:00:01	27.095	26.809
2020-07-26 23:00:01	26.096	26.809	2020-08-26 23:00:01	27.095	26.809
2020-07-27 00:00:01	26.596	26.809	2020-08-27 00:00:01	27.095	26.809
2020-07-27 01:00:01	26.096	26.809	2020-08-27 01:00:01	27.095	26.809
2020-07-27 02:00:01	25.096	26.559	2020-08-27 02:00:01	27.095	26.559
2020-07-27 03:00:01	24.596	24.5595	2020-08-27 03:00:01	27.095	26.3095
2020-07-27 04:00:01	24.596	24.3095	2020-08-27 04:00:01	26.596	26.3095
2020-07-27 05:00:01	24.596	24.3095	2020-08-27 05:00:01	26.596	26.3095
2020-07-27 06:00:01	24.596	24.3095	2020-08-27 06:00:01	26.596	26.3095
2020-07-27 07:00:01	24.596	24.3095	2020-08-27 07:00:01	26.596	26.3095
2020-07-27 08:00:01	24.596	24.8095	2020-08-27 08:00:01	26.596	26.3095
2020-07-27 09:00:01	25.596	31.3045	2020-08-27 09:00:01	27.095	26.809
2020-07-27 10:00:01	36.083	32.5535	2020-08-27 10:00:01	27.095	27.559
2020-07-27 11:00:01	41.067	32.5545	2020-08-27 11:00:01	33.588	29.308
2020-07-27 12:00:01	44.055	32.3055	2020-08-27 12:00:01	28.595	27.809
2020-07-27 13:00:01	44.553	32.555	2020-08-27 13:00:01	33.089	29.558
2020-07-27 14:00:01	32.59	33.0545	2020-08-27 14:00:01	28.095	28.059
2020-07-27 15:00:01	27.095	32.8045	2020-08-27 15:00:01	28.095	28.059
2020-07-27 16:00:01	26.596	26.559	2020-08-27 16:00:01	27.095	27.559
2020-07-27 17:00:01	26.096	25.5595	2020-08-27 17:00:01	26.596	26.809
2020-07-27 18:00:01	25.596	25.3095	2020-08-27 18:00:01	26.596	26.3095
2020-07-27 19:00:01	25.096	24.8095	2020-08-27 19:00:01	26.096	25.81
2020-07-27 20:00:01	25.096	24.8095	2020-08-27 20:00:01	26.096	25.81
2020-07-27 21:00:01	25.096	26.3095	2020-08-27 21:00:01	26.096	25.81
2020-07-27 22:00:01	26.096	26.3095	2020-08-27 22:00:01	26.596	26.3095
2020-07-27 23:00:01	26.096	26.3095	2020-08-27 23:00:01	26.596	26.3095
2020-07-28 00:00:01	26.096	26.3095	2020-08-28 00:00:01	26.596	25.81
2020-07-28 01:00:01	26.096	26.3095	2020-08-28 01:00:01	26.596	25.81
2020-07-28 02:00:01	26.096	26.3095	2020-08-28 02:00:01	26.596	25.81
2020-07-28 03:00:01	24.596	26.3095	2020-08-28 03:00:01	26.596	25.81
2020-07-28 04:00:01	24.596	24.3095	2020-08-28 04:00:01	26.596	26.3095
2020-07-28 05:00:01	24.596	24.3095	2020-08-28 05:00:01	26.096	25.81
2020-07-28 06:00:01	24.596	24.3095	2020-08-28 06:00:01	26.096	25.81
2020-07-28 07:00:01	24.596	24.3095	2020-08-28 07:00:01	26.096	25.81
2020-07-28 08:00:01	24.596	24.8095	2020-08-28 08:00:01	26.096	25.81
2020-07-28 09:00:01	25.096	26.0595	2020-08-28 09:00:01	26.096	25.81
2020-07-28 10:00:01	27.095	31.5545	2020-08-28 10:00:01	26.096	26.0595
2020-07-28 11:00:01	40.071	31.306	2020-08-28 11:00:01	26.596	27.059
2020-07-28 12:00:01	43.059	31.3065	2020-08-28 12:00:01	30.093	28.059
2020-07-28 13:00:01	45.051	32.0555	2020-08-28 13:00:01	41.067	29.0585
2020-07-28 14:00:01	45.051	32.555	2020-08-28 14:00:01	42.063	30.3075
2020-07-28 15:00:01	43.557	33.3045	2020-08-28 15:00:01	40.569	31.0565
2020-07-28 16:00:01	27.595	33.304	2020-08-28 16:00:01	35.584	30.5575
2020-07-28 17:00:01	26.596	26.3095	2020-08-28 17:00:01	29.094	29.558
2020-07-28 18:00:01	25.596	25.3095	2020-08-28 18:00:01	27.095	27.559
2020-07-28 19:00:01	25.096	24.8095	2020-08-28 19:00:01	26.596	25.81
2020-07-28 20:00:01	25.096	24.8095	2020-08-28 20:00:01	26.096	25.81
2020-07-28 21:00:01	25.096	24.8095	2020-08-28 21:00:01	25.596	25.5595
2020-07-28 22:00:01	25.096	25.5595	2020-08-28 22:00:01	26.096	25.81
2020-07-28 23:00:01	25.596	26.3095	2020-08-28 23:00:01	26.096	25.81
2020-07-29 00:00:01	26.096	26.3095	2020-08-29 00:00:01	26.096	25.81
2020-07-29 01:00:01	26.096	26.3095	2020-08-29 01:00:01	26.096	25.81
2020-07-29 02:00:01	26.096	26.3095	2020-08-29 02:00:01	26.096	25.81
2020-07-29 03:00:01	25.096	26.06	2020-08-29 03:00:01	26.096	25.81
2020-07-29 04:00:01	24.596	25.5595	2020-08-29 04:00:01	26.096	25.81
2020-07-29 05:00:01	24.596	24.3095	2020-08-29 05:00:01	26.096	25.5595
2020-07-29 06:00:01	24.596	24.3095	2020-08-29 06:00:01	26.096	25.81
2020-07-29 07:00:01	24.596	24.3095	2020-08-29 07:00:01	26.096	25.81
2020-07-29 08:00:01	24.596	24.8095	2020-08-29 08:00:01	25.596	25.3095
2020-07-29 09:00:01	25.096	24.8095	2020-08-29 09:00:01	25.596	25.3095
2020-07-29 10:00:01	25.096	26.5595	2020-08-29 10:00:01	26.096	25.81
2020-07-29 11:00:01	27.595	28.5585	2020-08-29 11:00:01	26.096	25.81
2020-07-29 12:00:01	39.572	29.558	2020-08-29 12:00:01	26.096	26.809
2020-07-29 13:00:01	40.071	31.556	2020-08-29 13:00:01	28.095	28.059
2020-07-29 14:00:01	42.063	32.305	2020-08-29 14:00:01	38.077	29.558
2020-07-29 15:00:01	42.063	32.3055	2020-08-29 15:00:01	39.572	30.0575
2020-07-29 16:00:01	38.077	32.805	2020-08-29 16:00:01	37.579	30.557
2020-07-29 17:00:01	27.095	33.0545	2020-08-29 17:00:01	34.087	30.3075
2020-07-29 18:00:01	26.096	26.3095	2020-08-29 18:00:01	31.092	29.808
2020-07-29 19:00:01	25.596	25.3095	2020-08-29 19:00:01	27.095	28.5585
2020-07-29 20:00:01	25.096	24.8095	2020-08-29 20:00:01	27.095	26.559
2020-07-29 21:00:01	25.096	24.8095	2020-08-29 21:00:01	26.096	25.81
2020-07-29 22:00:01	25.096	24.8095	2020-08-29 22:00:01	25.596	25.3095
2020-07-29 23:00:01	24.596	24.8095	2020-08-29 23:00:01	25.596	25.3095
2020-07-30 00:00:01	25.096	25.3095	2020-08-30 00:00:01	25.596	25.3095
2020-07-30 01:00:01	25.096	25.3095	2020-08-30 01:00:01	25.596	25.5595
2020-07-30 02:00:01	25.096	25.5595	2020-08-30 02:00:01	26.096	25.81
2020-07-30 03:00:01	25.096	25.81	2020-08-30 03:00:01	26.096	25.81
2020-07-30 04:00:01	24.596	25.81	2020-08-30 04:00:01	26.096	25.81
2020-07-30 05:00:01	24.596	24.8095	2020-08-30 05:00:01	26.096	25.81
2020-07-30 06:00:01	24.596	24.3095	2020-08-30 06:00:01	25.596	25.81
2020-07-30 07:00:01	24.596	24.3095	2020-08-30 07:00:01	25.596	25.81
2020-07-30 08:00:01	24.596	24.3095	2020-08-30 08:00:01	26.096	25.81
2020-07-30 09:00:01	25.096	24.3095	2020-08-30 09:00:01	26.096	25.81
2020-07-30 10:00:01	25.096	24.8095	2020-08-30 10:00:01	26.096	25.81
2020-07-30 11:00:01	25.096	25.3095	2020-08-30 11:00:01	26.096	25.81
2020-07-30 12:00:01	26.596	27.309	2020-08-30 12:00:01	26.096	25.81
2020-07-30 13:00:01	36.083	28.559	2020-08-30 13:00:01	26.596	26.5595
2020-07-30 14:00:01	39.572	30.0575	2020-08-30 14:00:01	27.595	28.309
2020-07-30 15:00:01	36.581	30.5575	2020-08-30 15:00:01	35.085	29.3085
2020-07-30 16:00:01	34.586	30.058	2020-08-30 16:00:01	34.586	29.808
2020-07-30 17:00:01	32.59	29.808	2020-08-30 17:00:01	32.091	29.808
2020-07-30 18:00:01	25.596	28.8085	2020-08-30 18:00:01	30.593	29.0585
2020-07-30 19:00:01	25.096	25.0595	2020-08-30 19:00:01	29.094	28.559
2020-07-30 20:00:01	25.096	24.8095	2020-08-30 20:00:01	26.096	28.059
2020-07-30 21:00:01	24.596	24.3095	2020-08-30 21:00:01	26.096	25.81
2020-07-30 22:00:01	24.596	24.3095	2020-08-30 22:00:01	26.096	25.81
2020-07-30 23:00:01	24.596	24.3095	2020-08-30 23:00:01	26.096	25.81
2020-07-31 00:00:01	25.096	24.8095	2020-08-31 00:00:01	26.096	25.81
2020-07-31 01:00:01	25.096	24.8095	2020-08-31 01:00:01	26.096	25.81
2020-07-31 02:00:01	25.096	25.3095	2020-08-31 02:00:01	26.096	25.81
2020-07-31 03:00:01	25.096	25.3095	2020-08-31 03:00:01	26.096	25.81
2020-07-31 04:00:01	25.096	25.3095	2020-08-31 04:00:01	26.096	25.81
2020-07-31 05:00:01	24.596	24.8095	2020-08-31 05:00:01	26.096	25.5595
2020-07-31 06:00:01	24.596	24.3095	2020-08-31 06:00:01	26.096	25.81
2020-07-31 07:00:01	24.596	24.3095	2020-08-31 07:00:01	26.096	28.5585
2020-07-31 08:00:01	24.596	24.3095	2020-08-31 08:00:01	26.096	25.81
2020-07-31 09:00:01	24.596	24.3095	2020-08-31 09:00:01	26.096	25.81
2020-07-31 10:00:01	24.596	24.3095	2020-08-31 10:00:01	26.096	25.81
2020-07-31 11:00:01	24.596	24.5595	2020-08-31 11:00:01	26.596	26.0595
2020-07-31 12:00:01	25.096	24.8095	2020-08-31 12:00:01	26.596	26.3095
2020-07-31 13:00:01	25.596	26.3095	2020-08-31 13:00:01	26.596	26.3095
2020-07-31 14:00:01	31.092	27.559	2020-08-31 14:00:01	26.596	26.3095
2020-07-31 15:00:01	33.089	28.309	2020-08-31 15:00:01	27.595	27.309
2020-07-31 16:00:01	33.588	29.558	2020-08-31 16:00:01	32.091	28.309
2020-07-31 17:00:01	31.591	30.058	2020-08-31 17:00:01	30.093	28.809
2020-07-31 18:00:01	29.094	29.558	2020-08-31 18:00:01	29.094	28.309
2020-07-31 19:00:01	25.596	26.06	2020-08-31 19:00:01	28.095	27.809
2020-07-31 20:00:01	25.096	24.8095	2020-08-31 20:00:01	27.095	27.809
2020-07-31 21:00:01	24.596	24.3095	2020-08-31 21:00:01	26.596	27.059
2020-07-31 22:00:01	24.096	23.809	2020-08-31 22:00:01	26.096	26.3095
2020-07-31 23:00:01	24.096	23.809	2020-08-31 23:00:01	26.096	25.81

## Sheet: 2
Supplementary Data 2 The GenBank sequence version number, scientific name of species and base sequence of the USP15 proteins from different taxa.
Accession	Scientific name	Sequence
XP_027312292.1	Anas platyrhynchos	MAEGGAADLETQRTDVAALLKTALRKGDTWYLVDSRWFKQWKKYVGFDSWDKYQMGDQNVYPGPIDNSGLLKDGDSQSLKEHLIDELDYILLPTEGWNRLVSWYTLMEGQEPIARKVVEQGMFVKHCKVEVYLTELKLCENGNMNNVVTRRFSKADTIDTIEKEIRKIFNIPGEKETRLWNKYMSNTFEPLNKPDSTIQDAGLYQGQVLVIEQKNEDGTWPRGPSTPNVKNSNYCLPSYTAYKNYDYSEPGRHNEQPGLCGLSNLGNTCFMNSAIQCLSNTPPLTEYFLNDKYQEELNFDNPLGMRGEIAKSYAELIKQMWSGKYSYVTPRAFKTQVGRFAPQFSGYQQQDCQELLAFLLDGLHEDLNRIRKKPYIQLKDADGRPDKVVAEEAWENHLK…
XP_027312283.1	Anas platyrhynchos	MAEGGAADLETQRTDVAALLKTALRKGDTWYLVDSRWFKQWKKYVGFDSWDKYQMGDQNVYPGPIDNSGLLKDGDSQSLKEHLIDELDYILLPTEGWNRLVSWYTLMEGQEPIARKVVEQGMFVKHCKVEVYLTELKLCENGNMNNVVTRRFSKADTIDTIEKEIRKIFNIPGEKETRLWNKYMSNTFEPLNKPDSTIQDAGLYQGQVLVIEQKNEDGTWPRGPSTPKSPGASNFSTLPKISPSLSNNYNNMNNRNVKNSNYCLPSYTAYKNYDYSEPGRHNEQPGLCGLSNLGNTCFMNSAIQCLSNTPPLTEYFLNDKYQEELNFDNPLGMRGEIAKSYAELIKQMWSGKYSYVTPRAFKTQVGRFAPQFSGYQQQDCQELLAFLLDGLHEDLNRIR…
XP_035283172.1	Anguilla anguilla	MAEGGAADLGVQRGEIAALLKTQLRKEDTWYLVDSRWFKQWKKYVGFDSWDKYQMGEQNVYPGPVDNSGLLKEDDVLALKEHLIDELDYILLPAEGWNKLISWYGLIDNQEPIARKVIEQGMFVKHCKVEVYLTELKLCENRNMENLVTRRFSKADTIDTIEKEMRKLFSIPDEKETRLWNRYMSNTFEPLNKPDSTVQDAGLYQGQVLVIEQKNEDGTWPRGSSTPNVKNSSYCLSACPGYSSYERGEPGSRSETPGLCGLCNLGNTCFMNSAVQCLSNVPPLTEYFLRDKYQEELNVDNPLGMRGEIAKAYAELTKQVWSGKYSYVTPRSFKTQVGRFAPQFSGYQQQDSQELLAFLLDGLHEDLNRIRQKPYILLKDADGRPDKVVAEEAWENHIK…
XP_035283171.1	Anguilla anguilla	MAEGGAADLGVQRGEIAALLKTQLRKEDTWYLVDSRWFKQWKKYVGFDSWDKYQMGEQNVYPGPVDNSGLLKEDDVLALKEHLIDELDYILLPAEGWNKLISWYGLIDNQEPIARKVIEQGMFVKHCKVEVYLTELKLCENRNMENLVTRRFSKADTIDTIEKEMRKLFSIPDEKETRLWNRYMSNTFEPLNKPDSTVQDAGLYQGQVLVIEQKNEDGTWPRGSSTPKSSSTSNLSALPKTSPSSLTNNYNSFSNRNVKNSSYCLSACPGYSSYERGEPGSRSETPGLCGLCNLGNTCFMNSAVQCLSNVPPLTEYFLRDKYQEELNVDNPLGMRGEIAKAYAELTKQVWSGKYSYVTPRSFKTQVGRFAPQFSGYQQQDSQELLAFLLDGLHEDLNRI…
XP_007893451.1	Callorhinchus milii	MPARPRLLVLLNMAEGGVADLETQRGETAALMKTPLKKGDTWYLVDSRWFKQWKKYVGFDSWDKYQMGDQNVYPGPVDNSGLLIDSDSQSLKEHLIDELDYILVPTEGWNKLVSWYGLLESHEPIARKVVEQGMFVKHCKVEVYLTELKLCENGNMNNVVTRRFSKADTIDSIEKEMRKLFTIPSEKEIRLWNKYMSNTFEPLNKPDSTIQDAGLYQGQVLVIEQKNEDGTWPRGPSTNNVKNSNYCIPSYSGYNNYDYLEPGRHSEQPGLCGLSNLGNTCFMNSAVQCLSNTSPLTEYFVSDEYMDELNNDNPLGMRGEIANAYADLIKQMWSGKYSYVTPRAFKTQVGRFAPQFSGYQQQDSQELLAFLLDGLHEDLNRIRKKPYIQLKDAEGRPDE…
XP_007893449.1	Callorhinchus milii	MPARPRLLVLLNMAEGGVADLETQRGETAALMKTPLKKGDTWYLVDSRWFKQWKKYVGFDSWDKYQMGDQNVYPGPVDNSGLLIDSDSQSLKEHLIDELDYILVPTEGWNKLVSWYGLLESHEPIARKVVEQGMFVKHCKVEVYLTELKLCENGNMNNVVTRRFSKADTIDSIEKEMRKLFTIPSEKEIRLWNKYMSNTFEPLNKPDSTIQDAGLYQGQVLVIEQKNEDGTWPRGPSTNKSPSASNFSTLPKVSPSSLSNNYNSFSNRNVKNSNYCIPSYSGYNNYDYLEPGRHSEQPGLCGLSNLGNTCFMNSAVQCLSNTSPLTEYFVSDEYMDELNNDNPLGMRGEIANAYADLIKQMWSGKYSYVTPRAFKTQVGRFAPQFSGYQQQDSQELLAF…
CAG5118306.1	Candidula unifasciata	MAEGGPPDLATQKKIIEGYLSRNMKKGESWYLVDIRWFKQWKKYVGYDQWDSYSLGDQAVHPGPFDNCSLFKPDSTVLRDHLVDDLDYVLLPEEAYKKLASWYGEAPGQEPIIRKVIEQGMFVKHCKVEVYLMELKLCENSDLNTVITRAFSRSDTVASIEQEMRTLFSIPDDKEVRLWNRYMSNTFELLSKKDITLQEAGLYQGQVIVIEAKNDDGTWPRQNKSSNTYSSASYNTRGSGYTGASASSNQDSNSPGTSISGYSSTSGGGYYNSNGYDRSSSCKPGLCGLANLGNTCFMNSALQCMSNVSPLTEYMLSNQWEKELNKENPLGMRGEIAISYNELIRDIWLGQKSYTVPRNFKIAVGRFAPQFSGYQQQDSQELMAFLLDGLHEDLNRIRK…
ELT95606.1	Capitella teleta	MAEAEAAQSVSLQLQKKEISALIKSSLKKGATWFLVDAKWFKQWKKYVGYDNWDVSLAGEESANPGPIDNSPLMEANGTTDTLKDHLMDELDFVLVPEEAWQKLTSWYGTVAGQEPFPRKVIEQGMFTKHCKVEVYLMDLKLCDYDDLKKIHVRLFSRADPVEVIKTTMRGVFSIEDDVEIRLWNKYTTSTFELLDDKGNGYSIQDAGLCPGQVIVVERKKSDGTWPRQVPSKNLTSFSVSSISGSSTSFGAGGSSSSSISNYESNSGSYPSSYFNSSYESNTRNRGLCGLSNLGNTCFMNSAIQCLSNVHHLTEYMLSDRWQGELNTDNPLGMRGEIATTFAELIKNMWSGKFTYTVPRNFKVAVGRFQPQFSGYQQQDSQELMAFLLDGLHEDLNRI…
XP_042671665.1	Centrocercus urophasianus	MAEGGAADLETQRTDVAALLKTALRKGDTWYLVDSRWFKQWKKYVGFDSWDKYQMGDQNVYPGPIDNSGLLKDGDSQSLKEHLIDELDYILLPTEGWNRLVSWYTLMEGQEPIARKVVEQGMFVKHCKVEVYLTELKLCENGNMNNVVTRRFSKADTIDTIEKEIRKIFNIPGEKETRLWNKYMSNTFEPLNKPDSTIQDAGLYQGQVLVIEQKNEDGTWPRGSSTPKSPGASNFSTLPKISPSLSNNYNNMNNRNVKNSNYCLPSYTAYKNYDYSEPGRHNEQPGLCGLSNLGNTCFMNSAIQCLSNTPPLTEYFLNDKYQEELNFDNPLGMRGEIAKSYAELIKQMWSGKYSYVTPRAFKTQVGRFAPQFSGYQQQDCQELLAFLLDGLHEDLNRIR…
XP_015275075.1	Gekko japonicus	MAEGGAADLETQRSDIAALLKTALRKGDTWYLVDSRWFKQWKKYVGFDSWDKYQMGDQNVYPGPIDNSGLLKDGDCQSLKEHLIDELDYILLPTEGWNKLVSWYTLLEGQEPIARKVVEQGMFVKHCKVEVYLTELKLCENGNMNNVVTRRFSKADTIDTIEKEIRKIFSIPDEKETRLWNKYMSNTFEPLNKPDSTIQDAGLYQGQVLVIEQKNEDGTWPRGPSAPNVKNSNYCLPSYTAYKNYDYSEPGRHNEQPGLCGLSNLGNTCFMNSAIQCLSNTPPLTEYFLNDKYQEELNLDNPLGMRGEIAKSYAELIKQMWSGKYSYVTPRAFKTQVGRFAPQFSGYQQQDCQELLAFLLDGLHEDLNRIRKKPYIQLKDADGRPDKVVAEEAWENHLK…
XP_015274998.1	Gekko japonicus	MAEGGAADLETQRSDIAALLKTALRKGDTWYLVDSRWFKQWKKYVGFDSWDKYQMGDQNVYPGPIDNSGLLKDGDCQSLKEHLIDELDYILLPTEGWNKLVSWYTLLEGQEPIARKVVEQGMFVKHCKVEVYLTELKLCENGNMNNVVTRRFSKADTIDTIEKEIRKIFSIPDEKETRLWNKYMSNTFEPLNKPDSTIQDAGLYQGQVLVIEQKNEDGTWPRGPSAPKSPGASNFSTLPKISPSLSNNYNNINNRNVKNSNYCLPSYTAYKNYDYSEPGRHNEQPGLCGLSNLGNTCFMNSAIQCLSNTPPLTEYFLNDKYQEELNLDNPLGMRGEIAKSYAELIKQMWSGKYSYVTPRAFKTQVGRFAPQFSGYQQQDCQELLAFLLDGLHEDLNRIR…
AAI25124.1	Homo sapiens	MAEGGAADLDTQRSDIATLLKTSLRKGDTWYLVDSRWFKQWKKYVGFDSWDKYQMGDQNVYPGPIDNSGLLKDGDAQSLKEHLIDELDYILLPTEGWNKLVSWYTLMEGQEPIARKVVEQGMFVKHCKVEVYLTELKLCENGNMNNVVTRRFSKADTIDTIEKEIRKIFSIPDEKETRLWNKYMSNTFEPLNKPDSTIQDAGLYQGQVLVIEQKNEDGTWPRGPSTPNVKNSNYCLPSYTAYKNYDYSEPGRNNEQPGLCGLSNLGNTCFMNSAIQCLSNTPPLTEYFLNDKYQEELNFDNPLGMRGEIAKSYAELIKQMWSGKFSYVTPRAFKTQVGRFAPQFSGYQQQDCQELLAFLLDGLHEDLNRIRKKPYIQLKDADGRPDKVVAEEAWENHLK…
NP_001239007.1	Homo sapiens	MAEGGAADLDTQRSDIATLLKTSLRKGDTWYLVDSRWFKQWKKYVGFDSWDKYQMGDQNVYPGPIDNSGLLKDGDAQSLKEHLIDELDYILLPTEGWNKLVSWYTLMEGQEPIARKVVEQGMFVKHCKVEVYLTELKLCENGNMNNVVTRRFSKADTIDTIEKEIRKIFSIPDEKETRLWNKYMSNTFEPLNKPDSTIQDAGLYQGQVLVIEQKNEDGTWPRGPSTPKSPGASNFSTLPKISPSSLSNNYNNMNNRNVKNSNYCLPSYTAYKNYDYSEPGRNNEQPGLCGLSNLGNTCFMNSAIQCLSNTPPLTEYFLNDKYQEELNFDNPLGMRGEIAKSYAELIKQMWSGKFSYVTPRAFKTQVGRFAPQFSGYQQQDCQELLAFLLDGLHEDLNRI…
EAW97104.1	Homo sapiens	MAEGGAADLDTQRSDIATLLKTSLRKGDTWYLVDSRWFKQWKKYVGFDSWDKYQMGDQNVYPGPIDNSGLLKDGDAQSLKEHLIDELDYILLPTEGWNKLVSWYTLMEGQEPIARKVVEQGMFVKHCKVEVYLTELKLCENGNMNNVVTRRFSKADTIDTIEKEIRKIFSIPDEKETRLWNKYMSNTFEPLNKPDSTIQDAGLYQGQVLVIEQKNEDGTWPRGPSTPKSPGASNFSTLPKISPSSLSNNYNNMNNRNSSSVKNSNYCLPSYTAYKNYDYSEPGRNNEQPGLCGLSNLGNTCFMNSAIQCLSNTPPLTEYFLNDKYQEELNFDNPLGMRGEIAKSYAELIKQMWSGKFSYVTPRAFKTQVGRFAPQFSGYQQQDCQELLAFLLDGLHEDL…
XP_015208775.1	Lepisosteus oculatus	MAEGGAADLETQRAEIAALLKTQLRKGDTWYLVDSRWFKQWKKYVGFDSWDKYQMGEQNVYPGPVDNSGLLKDGDSQALKEHLIDELDYILVPTEGWNKLVSWYGLTVSQEPIARKVVEQGMFVKHCKVEVYLTELKLCEDGHMDNVVTRRFSKADTIDTIEKEMRKMFSIPDEKETRLWNKYMSNTFEPLTKPDSTIQDAGLYQGQVLVIEQKNEDGTWPRGSSATNVKNSNYCIPSYPPYNSYDYPEPGRHNELPGLCGLCNLGNTCFMNSAVQCLSNIPPLTEYFLKDKYQEELNIDNPLGMRGEIAKVYAELIKQIWSGKYSYVTPRPFKTQVGRFAPQFSGYQQQDSHELLAFLLDGLHEDLNRIRKKPYIQLKDAEGRPDKIVAEEAWENHIK…
XP_006633881.1	Lepisosteus oculatus	MAEGGAADLETQRAEIAALLKTQLRKGDTWYLVDSRWFKQWKKYVGFDSWDKYQMGEQNVYPGPVDNSGLLKDGDSQALKEHLIDELDYILVPTEGWNKLVSWYGLTVSQEPIARKVVEQGMFVKHCKVEVYLTELKLCEDGHMDNVVTRRFSKADTIDTIEKEMRKMFSIPDEKETRLWNKYMSNTFEPLTKPDSTIQDAGLYQGQVLVIEQKNEDGTWPRGSSATKASGASNLSTLPKISPSSLTNSYASFNNRNVKNSNYCIPSYPPYNSYDYPEPGRHNELPGLCGLCNLGNTCFMNSAVQCLSNIPPLTEYFLKDKYQEELNIDNPLGMRGEIAKVYAELIKQIWSGKYSYVTPRPFKTQVGRFAPQFSGYQQQDSHELLAFLLDGLHEDLNRI…
XP_013784175.1	Limulus polyphemus	MAENGLKIKLNHQLEGEVPDLETQRNKISECLGKPLKKGDTWYLIDSQWFKQWKKFVGYDDSDVSSVKEDEVHPGPIDNSALYKEDGSGELKDRMMDEMEYVLLPQEGWNLLHSWYTLAPGQEPIARKVVEYGMFMKQCKVEVYLMELKLCENSNLEHCISHKFSKDDTVGYIEKVMKRLFDIPENKETRMWIKSNSNTYDYLSSKDTAIEDSIICQGQVLVIEKQNDDGTWPRQLKRTTRSYGTVSGINFHSYDYNSGGMGKVQPGLCGLSNLGNTCFMNSALQCMSNTPPLTEYFLKGKYWDELNVNNPLGMKGEIAKSYGELMKTIWSGQFTYTIPRCFKLAVGRFAPQFSGYQQQDCQELMAFLLDGLHEDLNRVKKKPYIEVKDADGRPDEVVA…
XP_022252352.1	Limulus polyphemus	MAENGLKIKLNHQLEGEVPDLETQRNKISECLGKPLKKGDTWYLIDSQWFKQWKKFVGYDDSDVSSVKEDEVHPGPIDNSALYKDGSGELKDRMMDEMEYVLLPQEGWNLLHSWYTLAPGQEPIARKVVEYGMFMKQCKVEVYLMELKLCENSNLEHCISHKFSKDDTVGYIEKVMKRLFDIPENKETRMWIKSNSNTYDYLSSKDTAIEDSIICQGQVLVIEKQNDDGTWPRQLKRTTRSYGTVSGINFHSYDYNSGGMGKVQPGLCGLSNLGNTCFMNSALQCMSNTPPLTEYFLKGKYWDELNVNNPLGMKGEIAKSYGELMKTIWSGQFTYTIPRCFKLAVGRFAPQFSGYQQQDCQELMAFLLDGLHEDLNRVKKKPYIEVKDADGRPDEVVAK…
XP_013412555.1	Lingula anatina	MAEGGPPDVELQKNEIRQLIKEPLKKGDIWYLVDAKWFKQWKKYVGFDAWDTVNTGEQTAYPGPIDNSPLLKESGALKEHLVDELDYVLVPEEGWEKMSSWYPPVEGQKPIARKVIEQGMFVKHCKVEVYLMDLKLCKNEDIDHCTSKQFSRADTIDDIEKEMRRIFSITDDKEVRLWNKYMSNTYEHLNKPDNTVQDAGLYSGQVIVVEQQNEDGTWPRQTKSTSAYNSGSASTATTSTQIESGPSSTATSSTSRSIYNSSGSSSSYSNHGYGSYYSNRGSASPGLCGLSNLGNTCFMNSALQCMHNVPPLVEYFLADRWKDELNLDNPLGMKGEIAKTFASLIHDVWSGKYSYVIPRDFKIAVGRFAPQFSGYQQQDSQELMAFLLDGLHEDLNRVK…
XP_013412554.1	Lingula anatina	MAEGGPPDVELQKNEIRQLIKEPLKKGDIWYLVDAKWFKQWKKYVGFDAWDTVNTGEQTAYPGPIDNSPLLKENGALKEHLVDELDYVLVPEEGWEKMSSWYPPVEGQKPIARKVIEQGMFVKHCKVEVYLMDLKLCKNEDIDHCTSKQFSRADTIDDIEKEMRRIFSITDDKEVRLWNKYMSNTYEHLNKPDNTVQDAGLYSGQVIVVEQQNEDGTWPRQTKSTSAYNSGSASTATTSTQIESGPSSTATSSTSRSIYNSSGSSSSYSNHGYGSYYSNRGSASPGLCGLSNLGNTCFMNSALQCMHNVPPLVEYFLADRWKDELNLDNPLGMKGEIAKTFASLIHDVWSGKYSYVIPRDFKIAVGRFAPQFSGYQQQDSQELMAFLLDGLHEDLNRVK…
XP_003405221.1	Loxodonta africana	MAEGGAADLDTQRSDIATLLKTSLRKGDTWYLVDSRWFKQWKKYVGFDSWDKYQMGDQNVYPGPIDNSGLLKDGDAQSLKEHLIDELDYILLPTEGWNKLVSWYTLMEGQEPIARKVVEQGMFVKHCKVEVYLTELKLCENGNMNNVVTRRFSKADTIDTIEKEIRKIFNIPDEKETRLWNKYMSNTFEPLNKPDSTIQDAGLYQGQVLVIEQKNEDGTWPRGPSTPNVKNSNYCLPSYTAYKNYDYSEPGRNNEQPGLCGLSNLGNTCFMNSAIQCLSNTPPLTEYFLNDKYQEELNFDNPLGMRGEIAKSYAELIKQMWSGKFSYVTPRAFKTQVGRFAPQFSGYQQQDCQELLAFLLDGLHEDLNRIRKKPYIQLKDADGRPDKVVAEEAWENHLK…
XP_010596742.1	Loxodonta africana	MAEGGAADLDTQRSDIATLLKTSLRKGDTWYLVDSRWFKQWKKYVGFDSWDKYQMGDQNVYPGPIDNSGLLKDGDAQSLKEHLIDELDYILLPTEGWNKLVSWYTLMEGQEPIARKVVEQGMFVKHCKVEVYLTELKLCENGNMNNVVTRRFSKADTIDTIEKEIRKIFNIPDEKETRLWNKYMSNTFEPLNKPDSTIQDAGLYQGQVLVIEQKNEDGTWPRGPSTPKSPGASNFSALPKISPSSLSNNYNNINNRNVKNSNYCLPSYTAYKNYDYSEPGRNNEQPGLCGLSNLGNTCFMNSAIQCLSNTPPLTEYFLNDKYQEELNFDNPLGMRGEIAKSYAELIKQMWSGKFSYVTPRAFKTQVGRFAPQFSGYQQQDCQELLAFLLDGLHEDLNRI…
NP_001253886.1	Macaca mulatta	MAEGGAADLDTQRSDIATLLKTSLRKGDTWYLVDSRWFKQWKKYVGFDSWDKYQMGDQNVYPGPIDNSGLLKDGDAQSLKEHLIDELDYILLPTEGWNKLVSWYTLMEGQEPIARKVVEQGMFVKHCKVEVYLTELKLCENGNMNNVVTRRFSKADTIDTIEKEIRKIFSIPDEKETRLWNKYMSNTFEPLNKPDSTIQDAGLYQGQVLVIEQKNEDGTWPRGPSTPNVKNSNYCLPSYTAYKNYDYSEPGRNNEQPGLCGLSNLGNTCFMNSAIQCLSNTPPLTEYFLNDKYQEELNFDNPLGMRGEIAKSYAELIKQMWSGKFSYVTPRAFKTQVGRFAPQFSGYQQQDCQELLAFLLDGLHEDLNRIRKKPYIQLKDADGRPDKVVAEEAWENHLK…
XP_036374081.1	Megalops cyprinoides	MAEGGAADLDTQRGEVAALLKTPLRKGDTWYLVDSRWFKQWKKYVGFDSWDRYQMGDQNVYPGPVDNSGLLKDGDVLVLKEHLIDELDYILVPTEGWNKLVSWYGLTDNQEPIARKVVEQGMFVKHCKVEVYLTELKLCEDRNMENVVTRRFSKADTIDTIEKEMRKLFSIPDEKETRLWNKYMSNTFEPLSKPDSTIQDAGLYQGQVLVIEQKNEDGTWPRGSSTPNVKNSNYCLSSYPAYNSYECSDPGRHSERPGLCGLCNLGNTCFMNSAVQCLSNIPPLTEYFLQDKYQDELNLDNPLGMRGEIAKVYAELIKQVWSGKYSYVTPRPFKTQVGRFAPQFSGYQQQDSHELLAFLLDGLHEDLNRIRKKPYIQLKDADGRPDKVVAEEAWDNHTK…
XP_036374079.1	Megalops cyprinoides	MAEGGAADLDTQRGEVAALLKTPLRKGDTWYLVDSRWFKQWKKYVGFDSWDRYQMGDQNVYPGPVDNSGLLKDGDVLVLKEHLIDELDYILVPTEGWNKLVSWYGLTDNQEPIARKVVEQGMFVKHCKVEVYLTELKLCEDRNMENVVTRRFSKADTIDTIEKEMRKLFSIPDEKETRLWNKYMSNTFEPLSKPDSTIQDAGLYQGQVLVIEQKNEDGTWPRGSSTPKSSGASNLSTLPKISPSSLSNNYNSFNNRNVKNSNYCLSSYPAYNSYECSDPGRHSERPGLCGLCNLGNTCFMNSAVQCLSNIPPLTEYFLQDKYQDELNLDNPLGMRGEIAKVYAELIKQVWSGKYSYVTPRPFKTQVGRFAPQFSGYQQQDSHELLAFLLDGLHEDLNRI…
XP_005357999.1	Microtus ochrogaster	MAEGGAADLDTQRSDIATLLKTSLRKGDTWYLVDSRWFKQWKKYVGFDSWDKYQMGDQNVYPGPIDNSGLLKDGDAQSLKEHLIDELDYILLPTEGWNKLVSWYTLMEGQEPIARKVVEQGMFVKHCKVEVYLTELKLCENGNMNNVVTRRFSKADTIDTIEKEIRKIFNIPDEKETRLWNKYMSNTFEPLNKPDSTIQDAGLYQGQVLVIEQKNEDGTWPRGPSAPNVKNSNYCLPSYTAYKNYDYSEPGRNNEQPGLCGLSNLGNTCFMNSAIQCLSNTPPLTEYFLNDKYQEELNFDNPLGMRGEIAKSYAELIKQMWSGKFSYVTPRAFKTQVGRFAPQFSGYQQQDCQELLAFLLDGLHEDLNRIRKKPYIQLKDADGRPDKVVAEEAWENHLK…
XP_005357998.1	Microtus ochrogaster	MAEGGAADLDTQRSDIATLLKTSLRKGDTWYLVDSRWFKQWKKYVGFDSWDKYQMGDQNVYPGPIDNSGLLKDGDAQSLKEHLIDELDYILLPTEGWNKLVSWYTLMEGQEPIARKVVEQGMFVKHCKVEVYLTELKLCENGNMNNVVTRRFSKADTIDTIEKEIRKIFNIPDEKETRLWNKYMSNTFEPLNKPDSTIQDAGLYQGQVLVIEQKNEDGTWPRGPSAPKSPGASNFSALPKISPSSLSNNYNNINNRNVKNSNYCLPSYTAYKNYDYSEPGRNNEQPGLCGLSNLGNTCFMNSAIQCLSNTPPLTEYFLNDKYQEELNFDNPLGMRGEIAKSYAELIKQMWSGKFSYVTPRAFKTQVGRFAPQFSGYQQQDCQELLAFLLDGLHEDLNRI…
XP_021342964.1	Mizuhopecten yessoensis	MAEGGVVEMSEDTEKIPDCAKQKSEIASLMKKTLKKGDTWYLLDTKWYKQWKKYVGYDSWDSFSVGEQNSHPGPMDNCPLVKEEEGGLKPHLIEELDYMLLPEEAWDKMLAWYGLAKEQESICRGVIEQGTFVKHFKVEVYLLDVKLCRNSDLETVITKQFSRVATIENIEKEMRNTFEIPEEKEVRLWNKYMASTYEHLNKPEHTLQEAGLYTGQTIVIEEKNEDGTWPRQAKSTSTYTSTSTSTNSRSNSVGSSSHESSSGYGGSGGTSYNSYYNSSSSYEPGRGHATPGLCGLANLGNTCFMNSALQCMSNVPMLTQYFLNDEWVDEVNEDNPLGMRGEIARSFAELVKTLWSGKYSYTAPRNFKYAVGRFAPQFSGFQQQDSQELMAFLLDGLHE…
XP_001363326.1	Monodelphis domestica	MAEGGAADLDTQQSDIATLLKTSLRKGDTWYLVDSRWFKQWKKYVGFDSWDKYQMGDQNVYPGPIDNSGLLKDGDAQSLKEHLIDELDYILLPTEGWNKLVSWYTLMEGQEPIARKVVEQGMFVKHCKVEVYLTELKLCENGNMNNVVTRRFSKADTIDTIEKEIRKIFNIPDEKETRLWNKYMSNTFEPLNKPDSTIQDAGLYQGQMLVIEQKNEDGTWPRGPSTPNVKNSNYCLPSYTTYKNYDYSEPGRNNEQPGLCGLSNLGNTCFMNSAIQCLSNTPPLTEYFLNDKYQEELNFDNPLGMRGEIAKSYAELIKQMWSGKYSYVTPRAFKTQVGRFAPQFSGYQQQDCQELLAFLLDGLHEDLNRIRKKPYIQLKDADGRPDKVVAEEAWENHLK…
XP_001363243.1	Monodelphis domestica	MAEGGAADLDTQQSDIATLLKTSLRKGDTWYLVDSRWFKQWKKYVGFDSWDKYQMGDQNVYPGPIDNSGLLKDGDAQSLKEHLIDELDYILLPTEGWNKLVSWYTLMEGQEPIARKVVEQGMFVKHCKVEVYLTELKLCENGNMNNVVTRRFSKADTIDTIEKEIRKIFNIPDEKETRLWNKYMSNTFEPLNKPDSTIQDAGLYQGQMLVIEQKNEDGTWPRGPSTPKSPGASNFSTLPKISPSSLSNNYNNINNRNVKNSNYCLPSYTTYKNYDYSEPGRNNEQPGLCGLSNLGNTCFMNSAIQCLSNTPPLTEYFLNDKYQEELNFDNPLGMRGEIAKSYAELIKQMWSGKYSYVTPRAFKTQVGRFAPQFSGYQQQDCQELLAFLLDGLHEDLNRI…
AAH50042.1	Mus musculus	MAEGGAADLDTQRSDIATLLKTSLRKGDTWYLVDSRWFKQWKKYVGFDSWDKYQMGDQNVYPGPIDNSGLLKDGDAQSLKEHLIDELDYILLPTEGWNKLVSWYTLMEGQEPIARKVVEQGMFVKHCKVEVYLTELKLCENGNMNNVVTRRFSKADTIDTIEKEIRKIFNIPDEKEARLWNKYVSNTFEPLNKPDSTIQDAGLYQGQVLVIEQKNEDGTWPRGPSTPKSPGASNFSTLPKISPSSLSNNYNNINNRNVKNSNYCLPSYTAYKNYDYSEPGRNNEQPGLCGLSNLGNTCFMNSAIQCLSNTPPLTEYFLNDKYQEELNFDNPLGMRGEIAKSYAELIKQMWSGKFSYVTPRAFKTQVGRFAPQFSGYQQQDCQELLAFLLDGLHEDLNRI…
NP_001288557.1	Mus musculus	MAEGGAADLDTQRSDIATLLKTSLRKGDTWYLVDSRWFKQWKKYVGFDSWDKYQMGDQNVYPGPIDNSGLLKDGDAQSLKEHLIDELDYILLPTEGWNKLVSWYTLMEGQEPIARKVVEQGMFVKHCKVEVYLTELKLCENGNMNNVVTRRFSKADTIDTIEKEIRKIFNIPDEKEARLWNKYMSNTFEPLNKPDSTIQDAGLYQGQVLVIEQKNEDGTWPRGPSTPNVKNSNYCLPSYTAYKNYDYSEPGRNNEQPGLCGLSNLGNTCFMNSAIQCLSNTPPLTEYFLNDKYQEELNFDNPLGMRGEIAKSYAELIKQMWSGKFSYVTPRAFKTQVGRFAPQFSGYQQQDCQELLAFLLDGLHEDLNRIRKKPYIQLKDADGRPDKVVAEEAWENHLK…
NP_081880.2	Mus musculus	MAEGGAADLDTQRSDIATLLKTSLRKGDTWYLVDSRWFKQWKKYVGFDSWDKYQMGDQNVYPGPIDNSGLLKDGDAQSLKEHLIDELDYILLPTEGWNKLVSWYTLMEGQEPIARKVVEQGMFVKHCKVEVYLTELKLCENGNMNNVVTRRFSKADTIDTIEKEIRKIFNIPDEKEARLWNKYMSNTFEPLNKPDSTIQDAGLYQGQVLVIEQKNEDGTWPRGPSTPKSPGASNFSTLPKISPSSLSNNYNNINNRNVKNSNYCLPSYTAYKNYDYSEPGRNNEQPGLCGLSNLGNTCFMNSAIQCLSNTPPLTEYFLNDKYQEELNFDNPLGMRGEIAKSYAELIKQMWSGKFSYVTPRAFKTQVGRFAPQFSGYQQQDCQELLAFLLDGLHEDLNRI…
CAG2211487.1	Mytilus edulis	MTITTFFLPKSSSRLAQIGNTTHRAITELTVNDDFHHSANQNHCNILQILRDSVISKMAEGGVTDSSAQSAISNANALLENQKSELKELLKKPLKRDDKWFLLDTKWFKQWKKYVGYESWDAFNVGQSEANPGPVDNSPLVEEGKLKEHLIDELDYQLVPEEAWGKIMSWYSMIEGQTPVERKVIEQGMFVKHCKVEVYMLDVKMCENSNLEKIINKSMSRADTIEDLEKEMRKTFEIADDKEVRLWYKYMSNTYEHLSKKESTLQDAALYSGQVIVIEQKNEDGTWPRQAKKDQNERFTNSYNSGSYTSTRSSSSGYDSGYGGSSYGYYGYDQGRGGSVAPGLCGLSNLGNTCFMNSAIQCMSNVPKLTEYLLSDRWISEVNESNPLGMGGEIAKSYA…
XP_018417101.1	Nanorana parkeri	MAEGGVVDLETQRAEVSTLLKTPLRRGDTWYLIDSRWFKQWKKYVGFDSWDKYQMGDQNVYPGPIDNSGLLKDTDAQSLKEHLIDELDYILLPTEGWNKLVSWYTLMENQEPVSRKVVEQGMFVKHCKVEVYLTELKLCENGNMSNVVTRRFSKADAIDMIEKEMRRIFSIPDEKETRLWNKYMSNTFEPLNKPESTIQDAGLYQGQMLVIEQKNPDGQWPRGSMPNVKNSNYCLPSYAAYKNYDYSEPGRHNEQPGLCGLSNLGNTCFMNSAIQCLSNTPPLTEYFLNDKYQDELNLDNPLGMRGEIAKSYAELIKQMWSGKYSYVTPRAFKTQVGRFAPQFSGYQQQDCQELLAFLLDGLHEDLNRIRKKPYIQLKDAEGRPDEVVAEEAWENHIKR…
XP_018417099.1	Nanorana parkeri	MAEGGVVDLETQRAEVSTLLKTPLRRGDTWYLIDSRWFKQWKKYVGFDSWDKYQMGDQNVYPGPIDNSGLLKDTDAQSLKEHLIDELDYILLPTEGWNKLVSWYTLMENQEPVSRKVVEQGMFVKHCKVEVYLTELKLCENGNMSNVVTRRFSKADAIDMIEKEMRRIFSIPDEKETRLWNKYMSNTFEPLNKPESTIQDAGLYQGQMLVIEQKNPDGQWPRGSMPKSSGTHKFSTLPKVSPPPLSNNYNNFSSRNVKNSNYCLPSYAAYKNYDYSEPGRHNEQPGLCGLSNLGNTCFMNSAIQCLSNTPPLTEYFLNDKYQDELNLDNPLGMRGEIAKSYAELIKQMWSGKYSYVTPRAFKTQVGRFAPQFSGYQQQDCQELLAFLLDGLHEDLNRIR…
GFO44983.1	Plakobranchus ocellatus	MAEGGPPDLETQKSLIGEYLKQALKKDEIWYLVDVRWFKQWKKYVGYDQWDTHNMGDQSVHPGPVDNDSLFKKSTNVLKEDLVDELDYVLLPKEGYEKLASWYGTVPDQEPITRKVIEQGVFVKHCKVEVYLMELKLCENSDTTNVVTHLFSRADTIATIEKVMRTQFSIPDSKEVRLWNRYMSNTYEPLKNMEVTLLNAGLYQGQVIVVEIQNDDGSWPRQQKSASTYISGYPSTRTGGYSSAGSSSVFDSSISNSQQSSSIGAGMSYSGSAINNYYSRNGYDRGGNHKPGVCGLANLGNTCFMNSALQCMSNVPQLTEYMLSSQWEKELNKKNPLGMRGEIAVSYNELVRDIWSGQRSHTVPRNFKIAVGRFAPQFSGYQQQDSQELMAFLLDGLHE…
XP_025106449.1	Pomacea canaliculata	MEQYILDFRKCSSKMAEGGPPDLETQKTEIGNLLKTQLKKGDTWYLLDIRWFKQWKKYVGYDSWDTLSAGDEAVNPGPIDNSVLFKEGSSNQLKEHLVDELDFVLVPAEAWNKLVSWYGLAPNQEPIGRSVIEQGMFVKHCRVEVYLMDLKLSENSDINTQVTKQFSRAATIEDVEKEMRKLFNIDESKEVRLWNRYMSNTYEHLSKKDNTLQDAGLYQGQVIVVEQKNEDGTWPRQAKNTSTYSSNNYMSKSGGYSSMSSSSSSSMSNSYSNYDSSYGSTSNSYYNSYDKGGSYKPGLCGLANLGNTCFMNSALQCMSNVPALTEYMLSNRWEEELNKENPLGMRGEIAVSFAELIREMWSGTRAYTMPRNFKIAVGRFAPQFSGYQQQDSQELMAFL…
XP_025106450.1	Pomacea canaliculata	MEQYILDFRKCSSKMAEGGPPDLETQKTEIGNLLKTQLKKGDTWYLLDIRWFKQWKKYVGYDSWDTLSAGDEAVNPGPIDNSVLFKEGSSNQLKEHLVDELDFVLVPAEAWNKLVSWYGLAPNQEPIGRSVIEQGMFVKHCRVEVYLMDLKLSENSDINTQVTKQFSRAATIEDVEKEMRKLFNIDESKEVRLWNRYMSNTYEHLSKKDNTLQDAGLYQGQVIVVEQKNEDGTWPRQAKKSGGYSSMSSSSSSSMSNSYSNYDSSYGSTSNSYYNSYDKGGSYKPGLCGLANLGNTCFMNSALQCMSNVPALTEYMLSNRWEEELNKENPLGMRGEIAVSFAELIREMWSGTRAYTMPRNFKIAVGRFAPQFSGYQQQDSQELMAFLLDGLHEDLNRIR…
XP_020370655.1	Rhincodon typus	MAEGGAAELETQRADTAALMKTPLKKGDTWYLVDSRWFKQWKKYVGFDSWDKYQMGDQNVYPGPVDNSGLLKGGDSLSLKEHLIDELDYILVPTEGWNKLVSWYGLKENQEPIARKVVEQGMFVKHCKVEVYLTELKLCENGDMNNVITKRFSKADIIDTIEKEMRKLFSIPEEKEIRLWNKYMSNTFEPLNKPDSTIQDAGLYQGQVLVIEQKNEDGTWPRGPSTNNVKNSNYCIPPYSGYNSYDYLEAGRHSEQSGLCGLSNLGNTCFMNSAVQCLSNTPPLTEYFLSDEYMDELNHDNLLGMKGEIANAYADLIKQMWSGKYSYVTPRAFKTQVGRFAPQFSGYQQQDSQELLAFLLDGLHEDLNRIRKKPYIQLKDAEGRPDEVVAKEAWENHRK…
XP_020370654.1	Rhincodon typus	MAEGGAAELETQRADTAALMKTPLKKGDTWYLVDSRWFKQWKKYVGFDSWDKYQMGDQNVYPGPVDNSGLLKGGDSLSLKEHLIDELDYILVPTEGWNKLVSWYGLKENQEPIARKVVEQGMFVKHCKVEVYLTELKLCENGDMNNVITKRFSKADIIDTIEKEMRKLFSIPEEKEIRLWNKYMSNTFEPLNKPDSTIQDAGLYQGQVLVIEQKNEDGTWPRGPSTNKSPSASNFSTLPKVSPSSLSNNYSSFNNRNVKNSNYCIPPYSGYNSYDYLEAGRHSEQSGLCGLSNLGNTCFMNSAVQCLSNTPPLTEYFLSDEYMDELNHDNLLGMKGEIANAYADLIKQMWSGKYSYVTPRAFKTQVGRFAPQFSGYQQQDSQELLAFLLDGLHEDLNRI…
XP_006823492.1	Saccoglossus kowalevskii	MAEGGPPELETQKTEISELLKTSLKKGDTWYLVDSRWFKQWKKYVGYDSWDMYGMGEQSSYPGPIDNSGLFKEPAGVNVLKEHLIDELDYILVPTEAWNKLQSWYGISEGQEPIARKVIENGMFVKHCKVEVYLMELKLTENSQLDKSVSKQFSKADTIETIEKEMRKLFNISADKETRLWNKYMSNTYEHLSKKDNTIQDANLYQGQMLVIEQKNEDGTWPRQAKSTNAYTSTNHSSSSSSSTNAENSMYTSSATTTRSASSSYGGSYSGGYGYGYHGYGSTSSSGTQPGLCGLSNLGNTCFMNSAIQCMSNVPPLTYYFLTNQYMDELNYENPLGMKGEIAKAYADLIKQMWSGKYNYTMPRQFKMQVGRFAPQFSGYQQQDSQELLAFLIDGLHED…
KFM74598.1	Stegodyphus mimosarum	MAECASIVPELETQKNEIANISKKVLQKGDIWCLIDNKWFKQWKKYVGYDSWETSNVGDRATHPGPIDNSPLLRDDGSGEIKDHLIDELDYVLLPEEAWNLLVKWYGLTEGQQPIARKVVEYGMFVKHCKVEVYLLEFKLCSNSDLDHIVTRKFSKSDTIEYIEKEMRSLFNIPDEKETRLWNRYSSNTYEHLSNKDSTVQDAGLYQGQVIIIEEKNDDGTWPRQVKSTSAALAYTNSTSTGAGDTRPYNNQTNTIATRSYSSVGYGSSSYGYEYHTGNTCNVQPGLCGLSNLGSTCFMNSALQCMSNTPSLVEYFLQDRYWDELNKENPLGMQGEIAKSFGELIKNMWCGRYSYTVPRNFKMIVGRFAPQFSGYQQQDCQELMAFLLDGLHEDLNRVK…
XP_038616391.1	Tachyglossus aculeatus	MAEGGAAELDGQRADIAALLKTALRKGDTWYLVDSRWFKQWKKYVGFDSWDKYQMGDQNVYPGPIDNSGLLKGYLVLCSYNGDAQALKEHLIDELDYILLPTEGWNKLVSWYTLMVGQEPIARKVVEQGMFVKHCKVEVYLTELKLCENGNMNNVVTRRFSKADTIDTIEKEIRKIFNIPDEKETRLWNKYMSNTFEPLNKPDSTIQDAGLYQGQVLVIEQKNEDGTWPRGCSTPNVKNSNYCLPAYTAYKNYDYTEPGRNNEQPGLCGLSNLGNTCFMNSAIQCLSNTPPLTEYFLNDKYQEELNFDNPLGMRGEIAKSYAELIKQMWSGKYSYVTPRAFKTQVGRFAPQFSGYQQQDCQELLAFLLDGLHEDLNRIRKKPYIQLKDADGRPDKVVAE…
XP_038616374.1	Tachyglossus aculeatus	MAEGGAAELDGQRADIAALLKTALRKGDTWYLVDSRWFKQWKKYVGFDSWDKYQMGDQNVYPGPIDNSGLLKGYLVLCSYNGDAQALKEHLIDELDYILLPTEGWNKLVSWYTLMVGQEPIARKVVEQGMFVKHCKVEVYLTELKLCENGNMNNVVTRRFSKADTIDTIEKEIRKIFNIPDEKETRLWNKYMSNTFEPLNKPDSTIQDAGLYQGQVLVIEQKNEDGTWPRGCSTPKSPGASNFSTLPKISPSSLSNNYNNINNRNVKNSNYCLPAYTAYKNYDYTEPGRNNEQPGLCGLSNLGNTCFMNSAIQCLSNTPPLTEYFLNDKYQEELNFDNPLGMRGEIAKSYAELIKQMWSGKYSYVTPRAFKTQVGRFAPQFSGYQQQDCQELLAFLLDG…
XP_010213622.1	Tinamus guttatus	MRQHWDMDGQGTCCRVWWHWYLVDSRWFKQWKKYVGFDSWDKYQMGDQNVYPGPIDNSGLLKDGDSQSLKEHLIDELDYILLPTEGWNRLLSWYTLMEGQEPIARKVVEQGMFVKHCKVEVYLTELKLCENGNMNNVVTRRFSKADTIDTIEKEIRKIFNIPGEKETRLWNKYMSNTFEPLNKPDSTIQDAGLYQGQVLVIEQKNEDGTWPRGPSTPKSPGASNFSTLPKISPSLSNNYNNMNNRNVKNSNYCLPSYTAYKNYDYSEPGRHNEQPGLCGLSNLGNTCFMNSAIQCLSNTPPLTEYFLNDKYQEELNFDNPLGMRGEIAKSYAELIKQMWSGKYSYVTPRAFKTQVGRFAPQFSGYQQQDCQELLAFLLDGLHEDLNRIRKKPYIQLKDA…
XP_034626179.1	Trachemys scripta elegans	MAEGGAADLETQRSDVAALLKTALRKGDTWYLVDSRWFKQWKKYVGFDSWDKYQMGDQNVYPGPIDNSGLLKDGDSQSLKEHLIDELDYILLPTEGWNKLVSWYTLMEGQEPIARKVVEQGMFVKHCKVEVYLTELKLCENGNMNNVVTRRFSKADTIDTIEKEIRKIFNIPNEKETRLWNKYMSNTFEPLNKPDSTIQDAGLYQGQVLVIEQKNEDGTWPRGPSTPNVKNSNYCLPSYTAYKNYDYSEPGRHNEQPGLCGLSNLGNTCFMNSAIQCLSNTPPLTEYFLNDKYQDELNFDNPLGMRGEIAKAYAELIKQMWSGKYSYVTPRAFKTQVGRFAPQFSGYQQQDCQELLAFLLDGLHEDLNRIRKKPYIQLKDADGRPDKVVAEEAWENHLK…
XP_034626172.1	Trachemys scripta elegans	MAEGGAADLETQRSDVAALLKTALRKGDTWYLVDSRWFKQWKKYVGFDSWDKYQMGDQNVYPGPIDNSGLLKDGDSQSLKEHLIDELDYILLPTEGWNKLVSWYTLMEGQEPIARKVVEQGMFVKHCKVEVYLTELKLCENGNMNNVVTRRFSKADTIDTIEKEIRKIFNIPNEKETRLWNKYMSNTFEPLNKPDSTIQDAGLYQGQVLVIEQKNEDGTWPRGPSTPKSPGASNFSTLPKISPSLSNNYNNINNRNVKNSNYCLPSYTAYKNYDYSEPGRHNEQPGLCGLSNLGNTCFMNSAIQCLSNTPPLTEYFLNDKYQDELNFDNPLGMRGEIAKAYAELIKQMWSGKYSYVTPRAFKTQVGRFAPQFSGYQQQDCQELLAFLLDGLHEDLNRIR…
XP_044278818.1	Varanus komodoensis	MAEGGAADLETQRSDVAALLKTALRKGDTWYLIDSRWFKQWKKYVGFDSWDKYQMGDQNVYPGPIDNSGLLKDGDCQSLKEHLIDELDYILLPTEGWNKLVSWYTLTEVQEPIARKVVEQGMFVKHCKVEVYLTELKLCENGNMNNVVTRRFSKADTIDTIEKEIRKIFNIPDDKETRLWNKYMSNTFEPLNKPDSTIQDAGLYQGQVLVIEQKNEDGTWPRGPSAPNVKNSNYCLPSYTAYKNYDYSEPGRHNEQPGLCGLSNLGNTCFMNSAIQCLSNTPPLTEYFLNDKYQEELNFDNPLGMRGEIAKSYAELIKQMWSGKYSYVTPRAFKTQVGRFAPQFSGYQQQDCQELLAFLLDGLHEDLNRIRKKPYIQLKDADGRPDKVVAEEAWENHLK…
XP_044278817.1	Varanus komodoensis	MAEGGAADLETQRSDVAALLKTALRKGDTWYLIDSRWFKQWKKYVGFDSWDKYQMGDQNVYPGPIDNSGLLKDGDCQSLKEHLIDELDYILLPTEGWNKLVSWYTLTEVQEPIARKVVEQGMFVKHCKVEVYLTELKLCENGNMNNVVTRRFSKADTIDTIEKEIRKIFNIPDDKETRLWNKYMSNTFEPLNKPDSTIQDAGLYQGQVLVIEQKNEDGTWPRGPSAPKSPGASNFSTLPKISPSLSNNYNNINNRNVKNSNYCLPSYTAYKNYDYSEPGRHNEQPGLCGLSNLGNTCFMNSAIQCLSNTPPLTEYFLNDKYQEELNFDNPLGMRGEIAKSYAELIKQMWSGKYSYVTPRAFKTQVGRFAPQFSGYQQQDCQELLAFLLDGLHEDLNRIR…
XP_018111411.1	Xenopus laevis	MAEGGVVDLETQRSEVSALLKTPLRRGDTWYLIDSRWFKQWKKYAGFDSWDKYQMGDQNVYPGPIDNAGLLKDTETQSLKEHLIDELDYILLPTEGWNKLVSWYSVVESQQPISRKVVEQGMFVKHCKVEVYLTELKLCENGNMNNVVIRRFSKADTIDMIEKEMRTIFSIPDEKETRLWNKYMSNTFEPLNKPESTIQDAGLYQGQMLVIEQKNQEGQWPRGSVPNGKNSNYCLPSYAAYKNYEYSEPGRHNEQPGLCGLSNLGNTCFMNSAIQCLSNTPPLTEYFLNDKYQDELNMDNPLGMRGEIAKSYAELIKQMWSGKYSYVTPRAFKTQVGRFAPQFSGYQQQDCQELLAFLLDGLHEDLNRIRKKPYIQLKDADGRPDKVVAEEAWENHIKR…
XP_018111409.1	Xenopus laevis	MAEGGVVDLETQRSEVSALLKTPLRRGDTWYLIDSRWFKQWKKYAGFDSWDKYQMGDQNVYPGPIDNAGLLKDTETQSLKEHLIDELDYILLPTEGWNKLVSWYSVVESQQPISRKVVEQGMFVKHCKVEVYLTELKLCENGNMNNVVIRRFSKADTIDMIEKEMRTIFSIPDEKETRLWNKYMSNTFEPLNKPESTIQDAGLYQGQMLVIEQKNQEGQWPRGSVPKSSDIPNFSTLPKISPSSLSNNYNNFNSRIGKNSNYCLPSYAAYKNYEYSEPGRHNEQPGLCGLSNLGNTCFMNSAIQCLSNTPPLTEYFLNDKYQDELNMDNPLGMRGEIAKSYAELIKQMWSGKYSYVTPRAFKTQVGRFAPQFSGYQQQDCQELLAFLLDGLHEDLNRIR…
XP_022104012.1	Acanthaster planci	MAEGGGPPELQEQKTQICELLKTPLKKGDTWYLLDSKWFKQWKKYVGYDSWDMYNQGNETSNPGPVDNSGLFAADSTDKLKENLIDDLDYVLLPTDAWEKLASWYGLKPNQESIMRKVVEYGMFVKHCKVEVYLMELKLSEHGNPEKYVSQQFSKADTIETIEKAMRKLFDISDKRETRIWNKYMSNTYEHLSKKENTVQDAGLYQGQVLVIEQKNEDGNWPRQTPTTSSYSSTKDSKFISSAASPRSTPSTYSSYTSGSYSGYSSSNYDYNSSSSRSSLQPGLCGLSNLGNTCFMNSALQCMSNVPPLTEYFLTEAYKKELNSNNPLGMHGEIAKSYAELIKQMWSGSYSYTVPRNFKMQVGRFAPQFSGFQQQDSQELLAFLLDGLHEDLNRIQKKP…
XP_041533472.1	Microtus oregoni	MAEGGAADLDTQRSDIATLLKTSLRKGDTWYLVDSRWFKQWKKYVGFDSWDKYQMGDQNVYPGPIDNSGLLKDGDAQSLKEHLIDELDYILLPTEGWNKLVSWYTLMEGQEPIARKVVEQGMFVKHCKVEVYLTELKLCENGNMNNVVTRRFSKADTIDTIEKEIRKIFNIPDEKETRLWNKYMSNTFEPLNKPDSTIQDAGLYQGQVLVIEQKNEDGTWPRGPSAPNVKNSNYCLPSYTAYKNYDYSEPGRNNEQPGLCGLSNLGNTCFMNSAIQCLSNTPPLTEYFLNDKYQEELNFDNPLGMRGEIAKSYAELIKQMWSGKFSYVTPRAFKTQVGRFAPQFSGYQQQDCQELLAFLLDGLHEDLNRIRKKPYIQLKDADGRPDKVVAEEAWENHLK…
XP_041533465.1	Microtus oregoni	MAEGGAADLDTQRSDIATLLKTSLRKGDTWYLVDSRWFKQWKKYVGFDSWDKYQMGDQNVYPGPIDNSGLLKDGDAQSLKEHLIDELDYILLPTEGWNKLVSWYTLMEGQEPIARKVVEQGMFVKHCKVEVYLTELKLCENGNMNNVVTRRFSKADTIDTIEKEIRKIFNIPDEKETRLWNKYMSNTFEPLNKPDSTIQDAGLYQGQVLVIEQKNEDGTWPRGPSAPKSPGASNFSALPKISPSSLSNNYNNINNRNVKNSNYCLPSYTAYKNYDYSEPGRNNEQPGLCGLSNLGNTCFMNSAIQCLSNTPPLTEYFLNDKYQEELNFDNPLGMRGEIAKSYAELIKQMWSGKFSYVTPRAFKTQVGRFAPQFSGYQQQDCQELLAFLLDGLHEDLNRI…

## Sheet: 3
Supplementary Data 3 The genotypes of 179 mussels in the heat-treated group and control group.
Sample ID	Genotyping results	Genotype	Microhabitat	Experimental Group	Experimental Temperature (℃)	Weight (g)	Heat-treated experimens data
1	GG	G-type	shaded	heat-treated	42	5.97	2021-10-03
2	GG	G-type	shaded	heat-treated	42	3.03	2021-10-03
3	GG	G-type	shaded	heat-treated	42	3.37	2021-10-03
4	GG	G-type	shaded	heat-treated	42	4.91	2021-10-03
5	GG	G-type	shaded	heat-treated	42	5.4	2021-10-03
6	GG	G-type	shaded	heat-treated	42	11.27	2021-10-03
7	AA	A-type	shaded	heat-treated	42	4.37	2021-10-03
8	GG	G-type	shaded	heat-treated	42	10.7	2021-10-03
9	GG	G-type	shaded	heat-treated	42	3.96	2021-10-03
10	GA	A-type	shaded	heat-treated	42	4.58	2021-10-03
11	GG	G-type	shaded	control	22	4.17	2021-10-03
12	AA	A-type	shaded	control	22	9.56	2021-10-03
13	GG	G-type	shaded	control	22	8.96	2021-10-03
14	GG	G-type	shaded	control	22	4.63	2021-10-03
15	GA	A-type	shaded	control	22	9.17	2021-10-03
16	GA	A-type	shaded	control	22	3.37	2021-10-03
17	AA	A-type	Sun-exposed	heat-treated	42	5.4	2021-10-05
18	GG	G-type	Sun-exposed	heat-treated	42	5.24	2021-10-05
19	GG	G-type	Sun-exposed	heat-treated	42	4.22	2021-10-05
20	GG	G-type	Sun-exposed	heat-treated	42	3.34	2021-10-05
21	GG	G-type	Sun-exposed	heat-treated	42	5.63	2021-10-05
22	GG	G-type	Sun-exposed	heat-treated	42	4.87	2021-10-05
23	GG	G-type	Sun-exposed	heat-treated	42	3.3	2021-10-05
24	GG	G-type	Sun-exposed	heat-treated	42	4.18	2021-10-05
25	GG	G-type	Sun-exposed	heat-treated	42	3.83	2021-10-05
26	GG	G-type	Sun-exposed	heat-treated	42	7.05	2021-10-05
27	GG	G-type	Sun-exposed	heat-treated	42	7.05	2021-10-05
28	GG	G-type	Sun-exposed	heat-treated	42	8.02	2021-10-05
29	GG	G-type	Sun-exposed	heat-treated	42	6.43	2021-10-05
30	GG	G-type	Sun-exposed	control	22	3.62	2021-10-05
31	GG	G-type	Sun-exposed	control	22	6.23	2021-10-05
32	GG	G-type	Sun-exposed	control	22	4.11	2021-10-05
33	GG	G-type	shaded	heat-treated	42	5.25	2021-10-11
34	GG	G-type	shaded	heat-treated	42	5.63	2021-10-11
35	GG	G-type	shaded	heat-treated	42	5.68	2021-10-11
36	GG	G-type	shaded	heat-treated	42	5.13	2021-10-11
37	GG	G-type	shaded	heat-treated	42	4.68	2021-10-11
38	GG	G-type	shaded	heat-treated	42	6.29	2021-10-11
39	GG	G-type	shaded	heat-treated	42	5.32	2021-10-11
40	AA	A-type	shaded	heat-treated	42	9.14	2021-10-11
41	GG	G-type	shaded	heat-treated	42	10.79	2021-10-11
42	GG	G-type	shaded	heat-treated	42	7.69	2021-10-11
43	GG	G-type	shaded	heat-treated	42	10.01	2021-10-11
44	GG	G-type	shaded	heat-treated	42	7.57	2021-10-11
45	GG	G-type	shaded	heat-treated	42	9.66	2021-10-11
46	AA	A-type	shaded	control	22	12.65	2021-10-11
47	GA	A-type	shaded	control	22	6.53	2021-10-11
48	AA	A-type	shaded	control	22	10.89	2021-10-11
49	GG	G-type	Sun-exposed	heat-treated	42	5.85	2021-10-12
50	GG	G-type	Sun-exposed	heat-treated	42	6.71	2021-10-12
51	AA	A-type	Sun-exposed	heat-treated	42	4.97	2021-10-12
52	GG	G-type	Sun-exposed	heat-treated	42	6.11	2021-10-12
53	GA	A-type	Sun-exposed	heat-treated	42	4.64	2021-10-12
54	GG	G-type	Sun-exposed	heat-treated	42	6.12	2021-10-12
55	GG	G-type	Sun-exposed	heat-treated	42	5.61	2021-10-12
56	GG	G-type	Sun-exposed	heat-treated	42	4.13	2021-10-12
57	GG	G-type	Sun-exposed	heat-treated	42	6.64	2021-10-12
58	GG	G-type	Sun-exposed	heat-treated	42	4.68	2021-10-12
59	GG	G-type	Sun-exposed	heat-treated	42	5.82	2021-10-12
60	GG	G-type	Sun-exposed	heat-treated	42	4.84	2021-10-12
61	GG	G-type	Sun-exposed	heat-treated	42	7.36	2021-10-12
62	GG	G-type	Sun-exposed	control	22	5.7	2021-10-12
63	GG	G-type	Sun-exposed	control	22	6.35	2021-10-12
64	GA	A-type	Sun-exposed	control	22	5.95	2021-10-12
65	GG	G-type	Sun-exposed	*	36	5.59	2021-10-18
66	GG	G-type	Sun-exposed	*	36	4.97	2021-10-18
67	GG	G-type	Sun-exposed	*	36	3.23	2021-10-18
68	GG	G-type	Sun-exposed	*	36	5.51	2021-10-18
69	GG	G-type	Sun-exposed	*	36	3.94	2021-10-18
70	GG	G-type	Sun-exposed	*	36	4.43	2021-10-18
71	GG	G-type	Sun-exposed	*	36	3.48	2021-10-18
72	GG	G-type	Sun-exposed	*	36	3.93	2021-10-18
73	GG	G-type	shaded	*	36	4.57	2021-10-18
74	GG	G-type	shaded	*	36	4	2021-10-18
75	GG	G-type	shaded	*	36	3.89	2021-10-18
76	GG	G-type	shaded	*	36	6.65	2021-10-18
78	GG	G-type	shaded	*	36	6.51	2021-10-18
79	GG	G-type	shaded	*	36	5.65	2021-10-18
80	GA	A-type	shaded	*	36	4.12	2021-10-18
81	GG	G-type	shaded	heat-treated	42	3.43	2021-10-19
82	GA	A-type	shaded	heat-treated	42	3.24	2021-10-19
83	GG	G-type	shaded	heat-treated	42	3.77	2021-10-19
84	GG	G-type	shaded	heat-treated	42	5.21	2021-10-19
85	GG	G-type	shaded	heat-treated	42	6.29	2021-10-19
86	GG	G-type	shaded	heat-treated	42	6.42	2021-10-19
87	GG	G-type	shaded	heat-treated	42	4.03	2021-10-19
88	GG	G-type	shaded	heat-treated	42	4.46	2021-10-19
89	GG	G-type	shaded	heat-treated	42	6.34	2021-10-19
90	GG	G-type	shaded	heat-treated	42	4.87	2021-10-19
91	GG	G-type	shaded	heat-treated	42	4.26	2021-10-19
92	GG	G-type	shaded	heat-treated	42	3.69	2021-10-19
93	GG	G-type	shaded	heat-treated	42	4.03	2021-10-19
94	GA	A-type	shaded	heat-treated	42	4.19	2021-10-19
95	GG	G-type	shaded	heat-treated	42	4.84	2021-10-19
96	GG	G-type	shaded	heat-treated	42	3.76	2021-10-19
97	GG	G-type	shaded	heat-treated	42	4.6	2021-10-19
98	GG	G-type	shaded	heat-treated	42	7.27	2021-10-19
99	GG	G-type	shaded	heat-treated	42	5.97	2021-10-19
100	GA	A-type	shaded	heat-treated	42	4.85	2021-10-19
101	GA	A-type	shaded	heat-treated	42	4.85	2021-10-19
102	GG	G-type	shaded	heat-treated	42	5.3	2021-10-19
103	GG	G-type	shaded	heat-treated	42	8.97	2021-10-19
104	GG	G-type	shaded	heat-treated	42	3.95	2021-10-19
105	GG	G-type	Sun-exposed	heat-treated	42	3	2021-10-25
106	GG	G-type	Sun-exposed	heat-treated	42	4.69	2021-10-25
107	GA	A-type	Sun-exposed	heat-treated	42	4.77	2021-10-25
108	GG	G-type	Sun-exposed	heat-treated	42	4.13	2021-10-25
109	GG	G-type	Sun-exposed	heat-treated	42	3.23	2021-10-25
110	GG	G-type	Sun-exposed	heat-treated	42	4.71	2021-10-25
111	GG	G-type	Sun-exposed	heat-treated	42	4.13	2021-10-25
112	GG	G-type	Sun-exposed	heat-treated	42	3.96	2021-10-25
113	GG	G-type	Sun-exposed	heat-treated	42	4.47	2021-10-25
114	GG	G-type	Sun-exposed	heat-treated	42	4.23	2021-10-25
115	GG	G-type	Sun-exposed	heat-treated	42	4.63	2021-10-25
116	GG	G-type	Sun-exposed	heat-treated	42	4.29	2021-10-25
117	GA	A-type	Sun-exposed	heat-treated	42	4.32	2021-10-25
118	GG	G-type	Sun-exposed	heat-treated	42	5.04	2021-10-25
119	GA	A-type	Sun-exposed	heat-treated	42	4.37	2021-10-25
120	GG	G-type	Sun-exposed	heat-treated	42	4.01	2021-10-25
121	GG	G-type	Sun-exposed	heat-treated	42	3.45	2021-10-25
122	GA	A-type	Sun-exposed	heat-treated	42	4.39	2021-10-25
123	GA	A-type	Sun-exposed	heat-treated	42	3.94	2021-10-25
124	GA	A-type	Sun-exposed	heat-treated	42	4.24	2021-10-25
125	GG	G-type	Sun-exposed	heat-treated	42	3.84	2021-10-25
126	GG	G-type	Sun-exposed	heat-treated	42	9.25	2021-10-25
127	GG	G-type	Sun-exposed	heat-treated	42	9.42	2021-10-25
128	GG	G-type	Sun-exposed	heat-treated	42	5.98	2021-10-25
130	GG	G-type	Sun-exposed	heat-treated	42	3.84	2021-11-01
131	GG	G-type	Sun-exposed	heat-treated	42	4.05	2021-11-01
132	AA	A-type	Sun-exposed	heat-treated	42	3.45	2021-11-01
133	GA	A-type	Sun-exposed	heat-treated	42	3.56	2021-11-01
134	GG	G-type	Sun-exposed	heat-treated	42	3.43	2021-11-01
135	GG	G-type	Sun-exposed	heat-treated	42	3.94	2021-11-01
136	GG	G-type	Sun-exposed	heat-treated	42	3.25	2021-11-01
137	GG	G-type	Sun-exposed	heat-treated	42	3.12	2021-11-01
138	GG	G-type	Sun-exposed	heat-treated	42	3.8	2021-11-01
139	GG	G-type	Sun-exposed	heat-treated	42	3.67	2021-11-01
140	GG	G-type	Sun-exposed	heat-treated	42	3.75	2021-11-01
141	GG	G-type	Sun-exposed	heat-treated	42	2.71	2021-11-01
142	GG	G-type	Sun-exposed	heat-treated	42	3.58	2021-11-01
143	GG	G-type	Sun-exposed	heat-treated	42	2.95	2021-11-01
144	GG	G-type	Sun-exposed	heat-treated	42	2.7	2021-11-01
145	AA	A-type	Sun-exposed	heat-treated	42	3.15	2021-11-01
146	GA	A-type	Sun-exposed	heat-treated	42	3.22	2021-11-01
147	AA	A-type	Sun-exposed	heat-treated	42	2.81	2021-11-01
148	GG	G-type	Sun-exposed	heat-treated	42	2.6	2021-11-01
150	GG	G-type	Sun-exposed	control	22	3.27	2021-11-01
151	GG	G-type	Sun-exposed	control	22	2.22	2021-11-01
152	GG	G-type	Sun-exposed	control	22	2.65	2021-11-01
153	GG	G-type	Sun-exposed	control	22	2.64	2021-11-01
154	GG	G-type	Sun-exposed	control	22	2.64	2021-11-01
155	GG	G-type	Sun-exposed	control	22	2.79	2021-11-01
156	GA	A-type	Sun-exposed	control	22	2.63	2021-11-01
157	GA	A-type	Sun-exposed	control	22	2.9	2021-11-01
158	GG	G-type	Sun-exposed	control	22	3.02	2021-11-01
159	GG	G-type	Sun-exposed	control	22	2.79	2021-11-01
160	GG	G-type	Sun-exposed	control	22	2.32	2021-11-01
161	GG	G-type	Sun-exposed	control	22	2.3	2021-11-01
162	GA	A-type	shaded	heat-treated	42	3.58	2021-11-02
163	GG	G-type	shaded	heat-treated	42	2.84	2021-11-02
164	GG	G-type	shaded	heat-treated	42	3.86	2021-11-02
165	GG	G-type	shaded	heat-treated	42	3.57	2021-11-02
166	GG	G-type	shaded	heat-treated	42	3.27	2021-11-02
167	GG	G-type	shaded	heat-treated	42	3.96	2021-11-02
168	GG	G-type	shaded	heat-treated	42	3.14	2021-11-02
169	GG	G-type	shaded	heat-treated	42	3.53	2021-11-02
170	GA	A-type	shaded	heat-treated	42	3.05	2021-11-02
171	GG	G-type	shaded	heat-treated	42	3.73	2021-11-02
172	GG	G-type	shaded	heat-treated	42	3.9	2021-11-02
173	GA	A-type	shaded	heat-treated	42	3.54	2021-11-02
174	GG	G-type	shaded	heat-treated	42	2.45	2021-11-02
175	GG	G-type	shaded	heat-treated	42	2.61	2021-11-02
176	GG	G-type	shaded	heat-treated	42	3.9	2021-11-02
177	GA	A-type	shaded	heat-treated	42	2.59	2021-11-02
178	GA	A-type	shaded	heat-treated	42	3.56	2021-11-02
179	AA	A-type	shaded	control	22	2.55	2021-11-02
180	GG	G-type	shaded	control	22	3.41	2021-11-02
182	GG	G-type	shaded	control	22	2.98	2021-11-02
187	GG	G-type	shaded	control	22	2.02	2021-11-02

## Sheet: 4
Supplementary Data 4 The raw expression data of MvUSP15 of the mussels used for determing the mRNA levels.
Data Set	Target	Sample	Ctrl	Relative Quantity	Relative Quantity SD	Corrected Relative Quantity SD	Relative Quantity SEM	Corrected Relative Quantity SEM	Unscaled Expression	Unscaled Expression SD	Corrected Unscaled Expression SD	Unscaled Expression SEM	Corrected Unscaled Expression SEM	Expression	Expression SD	Corrected Expression SD	Expression SEM	Corrected Expression SEM	Wells	Mean Cq	Cq SD	Cq SEM
1-SYBR	EF-1a	NTC		0	0	0													48	21.7059	12.5769	1.81531
5-SYBR	EF-1a	10		0.803171	0.108591	0.108591	0.0626951	0.0626951											3	16.6182	0.184369	0.106445
3-SYBR	EF-1a	100		3.6632	0.336001	0.336001	0.193991	0.193991											3	14.5488	0.125078	0.0722139
3-SYBR	EF-1a	101		3.18359	0.342409	0.342409	0.19769	0.19769											3	14.7402	0.146666	0.0846776
3-SYBR	EF-1a	106		1.69294	0.174627	0.174627	0.100821	0.100821											3	15.6014	0.14066	0.0812102
3-SYBR	EF-1a	107		2.001	0.137155	0.137155	0.0791865	0.0791865											3	15.3734	0.0934685	0.0539641
5-SYBR	EF-1a	11		0.952371	0.100499	0.100499	0.0580234	0.0580234											3	16.3858	0.143899	0.0830803
3-SYBR	EF-1a	116		2.02644	0.18602	0.18602	0.107399	0.107399											3	15.3562	0.125178	0.0722714
3-SYBR	EF-1a	117		4.3776	0.194471	0.194471	0.112278	0.112278											3	14.3059	0.0605786	0.0349751
3-SYBR	EF-1a	119		0.662732	0.414342	0.414342	0.239221	0.239221											3	16.8803	0.852555	0.492223
5-SYBR	EF-1a	12		5.66475	0.582837	0.582837	0.336501	0.336501											3	13.9544	0.140303	0.0810041
3-SYBR	EF-1a	122		1.83432	0.168744	0.168744	0.0974246	0.0974246											3	15.492	0.125446	0.0724261
3-SYBR	EF-1a	123		4.10067	0.207026	0.207026	0.119527	0.119527											3	14.395	0.0688449	0.0397476
3-SYBR	EF-1a	124		2.0101	0.10719	0.10719	0.0618862	0.0618862											3	15.3672	0.0727172	0.0419833
5-SYBR	EF-1a	13		3.15454	0.232326	0.232326	0.134133	0.134133											3	14.7527	0.10043	0.0579831
4-SYBR	EF-1a	132		1.90868	0.284298	0.284298	0.164139	0.164139											3	15.4378	0.203115	0.117268
4-SYBR	EF-1a	133		2.36542	0.0940031	0.0940031	0.0542727	0.0542727											3	15.1452	0.0541919	0.0312877
5-SYBR	EF-1a	14		0.963887	0.0832066	0.0832066	0.0480393	0.0480393											3	16.3694	0.117715	0.0679629
4-SYBR	EF-1a	145		11.9817	4.01832	4.01832	2.31998	2.31998											3	12.9328	0.457329	0.264039
4-SYBR	EF-1a	146		19.2131	4.62553	4.62553	2.67055	2.67055											3	12.2889	0.328295	0.189541
4-SYBR	EF-1a	147		5.36151	0.45774	0.45774	0.264276	0.264276											3	14.0294	0.116421	0.0672159
5-SYBR	EF-1a	15		1.85801	0.0148236	0.0148236	0.00855841	0.00855841											3	15.4745	0.0108795	0.00628126
4-SYBR	EF-1a	156		19.2856	5.52917	5.52917	3.19227	3.19227											3	12.2838	0.390955	0.225718
4-SYBR	EF-1a	157		5.4068	0.449281	0.449281	0.259393	0.259393											3	14.0179	0.113313	0.0654212
5-SYBR	EF-1a	16		0.349881	0.0276864	0.0276864	0.0159847	0.0159847											3	17.7513	0.107906	0.0622997
4-SYBR	EF-1a	162		4.93191	0.0802004	0.0802004	0.0463037	0.0463037											3	14.1433	0.0221749	0.0128027
6-SYBR	EF-1a	17		0.283637	0.00636532	0.00636532	0.00367502	0.00367502											3	18.0375	0.0306026	0.0176684
4-SYBR	EF-1a	170		4.63568	0.244686	0.244686	0.141269	0.141269											3	14.2277	0.0719773	0.0415561
4-SYBR	EF-1a	173		2.07195	0.0919889	0.0919889	0.0531098	0.0531098											3	15.3259	0.0605419	0.0349539
4-SYBR	EF-1a	177		22.7811	9.486	9.486	5.47674	5.47674											3	12.0566	0.567819	0.327831
4-SYBR	EF-1a	178		10.825	0.142862	0.142862	0.0824816	0.0824816											3	13.0713	0.0179965	0.0103903
4-SYBR	EF-1a	179		2.39858	0.0763085	0.0763085	0.0440567	0.0440567											3	15.1263	0.0433831	0.0250473
6-SYBR	EF-1a	18		0.122762	0.0118323	0.0118323	0.00683136	0.00683136											3	19.1795	0.131433	0.075883
6-SYBR	EF-1a	19		0.315303	0.0434919	0.0434919	0.0251101	0.0251101											3	17.8932	0.188097	0.108598
5-SYBR	EF-1a	2	*	1	0.0454003	0.0454003	0.0262119	0.0262119											3	16.3193	0.0619099	0.0357437
6-SYBR	EF-1a	20		0.301409	0.0768041	0.0768041	0.0443429	0.0443429											3	17.9547	0.34748	0.200618
6-SYBR	EF-1a	21		1.07453	0.0557953	0.0557953	0.0322134	0.0322134											3	16.2213	0.0708075	0.0408807
6-SYBR	EF-1a	22		0.268949	0.0264173	0.0264173	0.015252	0.015252											3	18.1101	0.133943	0.0773319
6-SYBR	EF-1a	23		1.94224	0.145928	0.145928	0.0842518	0.0842518											3	15.414	0.102456	0.0591532
6-SYBR	EF-1a	24		0.23865	0.0218183	0.0218183	0.0125968	0.0125968											3	18.273	0.12467	0.0719781
6-SYBR	EF-1a	25		0.578844	0.0387027	0.0387027	0.022345	0.022345											3	17.0648	0.0911761	0.0526405
6-SYBR	EF-1a	26		3.0709	0.569229	0.569229	0.328644	0.328644											3	14.7893	0.252768	0.145936
6-SYBR	EF-1a	27		0.123207	0.0127313	0.0127313	0.00735043	0.00735043											3	19.1746	0.140909	0.0813539
6-SYBR	EF-1a	28		0.622127	0.0340179	0.0340179	0.0196403	0.0196403											3	16.9665	0.0745641	0.0430496
6-SYBR	EF-1a	29		0.391283	0.0234044	0.0234044	0.0135125	0.0135125											3	17.5988	0.0815656	0.0470919
5-SYBR	EF-1a	3		1.12544	0.0653892	0.0653892	0.0377525	0.0377525											3	16.1581	0.0792293	0.0457431
6-SYBR	EF-1a	30		0.252411	0.021397	0.021397	0.0123536	0.0123536											3	18.1966	0.115597	0.0667399
6-SYBR	EF-1a	31		0.0612776	0.00195195	0.00195195	0.00112696	0.00112696											3	20.127	0.0434377	0.0250788
6-SYBR	EF-1a	32		0.29423	0.0357614	0.0357614	0.0206468	0.0206468											3	17.9875	0.16574	0.0956902
1-SYBR	EF-1a	33		1.8424	0.0762025	0.0762025	0.0439955	0.0439955											3	15.486	0.0564008	0.032563
1-SYBR	EF-1a	34		2.21846	0.0327418	0.0327418	0.0189035	0.0189035											3	15.2327	0.0201257	0.0116196
1-SYBR	EF-1a	35		1.15753	0.0686787	0.0686787	0.0396517	0.0396517											3	16.1198	0.0809077	0.0467121
1-SYBR	EF-1a	36		0.865605	0.0977002	0.0977002	0.0564072	0.0564072											3	16.5161	0.153913	0.088862
1-SYBR	EF-1a	37		1.78803	0.0781007	0.0781007	0.0450914	0.0450914											3	15.5268	0.0595636	0.0343891
1-SYBR	EF-1a	38		3.82355	0.258363	0.258363	0.149166	0.149166											3	14.4904	0.0921436	0.0531991
1-SYBR	EF-1a	39		8.02026	0.424549	0.424549	0.245114	0.245114											3	13.4802	0.072184	0.0416754
5-SYBR	EF-1a	4		1.13717	0.105563	0.105563	0.0609469	0.0609469											3	16.144	0.126586	0.0730845
1-SYBR	EF-1a	40		3.72841	0.237306	0.237306	0.137009	0.137009											3	14.5247	0.0867934	0.0501102
1-SYBR	EF-1a	41		8.95442	0.468468	0.468468	0.27047	0.27047											3	13.33	0.0713417	0.0411892
1-SYBR	EF-1a	42		4.97697	0.448427	0.448427	0.258899	0.258899											3	14.1309	0.122865	0.0709361
1-SYBR	EF-1a	43		2.87243	0.27766	0.27766	0.160307	0.160307											3	14.8804	0.131815	0.0761034
1-SYBR	EF-1a	44		1.60225	0.254973	0.254973	0.147209	0.147209											3	15.6764	0.217004	0.125287
1-SYBR	EF-1a	45		1.70795	0.140314	0.140314	0.0810104	0.0810104											3	15.5893	0.112029	0.0646797
1-SYBR	EF-1a	46		2.36866	0.136087	0.136087	0.0785701	0.0785701											3	15.1434	0.0783461	0.0452331
1-SYBR	EF-1a	47		3.59889	0.35788	0.35788	0.206622	0.206622											3	14.573	0.135603	0.0782906
1-SYBR	EF-1a	48		0.672437	0.0262969	0.0262969	0.0151825	0.0151825											3	16.8604	0.0533279	0.0307889
2-SYBR	EF-1a	49		2.01787	0.21148	0.21148	0.122098	0.122098											3	15.3619	0.142915	0.0825118
5-SYBR	EF-1a	5		2.41888	0.269587	0.269587	0.155646	0.155646											3	15.1148	0.15198	0.0877456
2-SYBR	EF-1a	50		1.2073	0.0590587	0.0590587	0.0340975	0.0340975											3	16.0624	0.0667068	0.0385132
2-SYBR	EF-1a	51		2.04651	0.121876	0.121876	0.0703651	0.0703651											3	15.3427	0.0812093	0.0468862
2-SYBR	EF-1a	52		0.924376	0.162017	0.162017	0.0935408	0.0935408											3	16.4265	0.239009	0.137992
2-SYBR	EF-1a	53		1.25797	0.116596	0.116596	0.0673168	0.0673168											3	16.0063	0.126391	0.0729718
2-SYBR	EF-1a	54		0.735641	0.0607914	0.0607914	0.035098	0.035098											3	16.7379	0.112688	0.0650604
2-SYBR	EF-1a	55		3.41833	1.20414	1.20414	0.69521	0.69521											3	14.6431	0.480356	0.277334
2-SYBR	EF-1a	56		2.88518	0.302667	0.302667	0.174745	0.174745											3	14.8744	0.143052	0.0825909
2-SYBR	EF-1a	57		3.48207	0.101197	0.101197	0.0584261	0.0584261											3	14.618	0.0396307	0.0228808
2-SYBR	EF-1a	58		2.1153	0.126349	0.126349	0.0729478	0.0729478											3	15.2976	0.0814519	0.0470263
2-SYBR	EF-1a	59		1.81229	0.0346471	0.0346471	0.0200035	0.0200035											3	15.5085	0.0260699	0.0150515
5-SYBR	EF-1a	6		5.17542	0.399353	0.399353	0.230567	0.230567											3	14.0776	0.105223	0.0607508
2-SYBR	EF-1a	60		1.88507	0.365132	0.365132	0.210809	0.210809											3	15.4548	0.264133	0.152497
2-SYBR	EF-1a	61		1.83637	0.123079	0.123079	0.0710596	0.0710596											3	15.4905	0.0913952	0.0527671
2-SYBR	EF-1a	62		0.900282	0.0309949	0.0309949	0.0178949	0.0178949											3	16.4625	0.0469475	0.0271051
2-SYBR	EF-1a	63		1.67039	0.0655509	0.0655509	0.0378458	0.0378458											3	15.6197	0.0535134	0.030896
2-SYBR	EF-1a	64		3.82946	0.303053	0.303053	0.174968	0.174968											3	14.4883	0.107915	0.0623049
5-SYBR	EF-1a	7		1.43197	0.122001	0.122001	0.0704375	0.0704375											3	15.8297	0.11618	0.0670765
5-SYBR	EF-1a	8		2.04105	0.201803	0.201803	0.116511	0.116511											3	15.3464	0.134826	0.0778419
3-SYBR	EF-1a	81		5.01733	0.0957217	0.0957217	0.055265	0.055265											3	14.1199	0.0260159	0.0150203
3-SYBR	EF-1a	82		3.07106	0.396823	0.396823	0.229106	0.229106											3	14.7892	0.176202	0.10173
3-SYBR	EF-1a	86		4.41069	0.227313	0.227313	0.131239	0.131239											3	14.2956	0.0702778	0.0405749
5-SYBR	EF-1a	9		1.70924	0.038014	0.038014	0.0219474	0.0219474											3	15.5883	0.0303279	0.0175098
3-SYBR	EF-1a	91		2.85325	0.280632	0.280632	0.162023	0.162023											3	14.8896	0.134122	0.0774351
3-SYBR	EF-1a	93		2.23685	0.054441	0.054441	0.0314315	0.0314315											3	15.2215	0.0331888	0.0191615
3-SYBR	EF-1a	94		4.80687	0.169462	0.169462	0.0978388	0.0978388											3	14.1783	0.048074	0.0277555
1-SYBR	UCH	NTC		0	0	0													48	15.7748	11.7039	1.68932
5-SYBR	UCH	1		187.557	37.4485	37.4485	21.6209	21.6209	75.8971	15.2521	15.2521	8.80578	8.80578	75.8971	15.2521	15.2521	8.80578	8.80578	3	23.8878	0.277769	0.16037
5-SYBR	UCH	10		55.3449	9.90191	9.90191	5.71687	5.71687	68.908	15.4529	15.4529	8.92171	8.92171	68.908	15.4529	15.4529	8.92171	8.92171	3	25.5858	0.2489	0.143702
3-SYBR	UCH	100		226.696	8.26264	8.26264	4.77044	4.77044	61.8846	6.10801	6.10801	3.52646	3.52646	61.8846	6.10801	6.10801	3.52646	3.52646	3	23.6242	0.0507059	0.0292751
3-SYBR	UCH	101		290.613	9.12925	9.12925	5.27078	5.27078	91.2844	10.2282	10.2282	5.90528	5.90528	91.2844	10.2282	10.2282	5.90528	5.90528	3	23.2786	0.0437023	0.0252315
3-SYBR	UCH	106		46.9078	4.28101	4.28101	2.47164	2.47164	27.7079	3.81616	3.81616	2.20326	2.20326	27.7079	3.81616	3.81616	2.20326	2.20326	3	25.8159	0.126965	0.0733033
3-SYBR	UCH	107		83.0896	4.53525	4.53525	2.61843	2.61843	41.524	3.63837	3.63837	2.10061	2.10061	41.524	3.63837	3.63837	2.10061	2.10061	3	25.0205	0.0759341	0.0438406
5-SYBR	UCH	11		37.7859	1.39002	1.39002	0.80253	0.80253	39.6756	4.4339	4.4339	2.55991	2.55991	39.6756	4.4339	4.4339	2.55991	2.55991	3	26.1167	0.0511771	0.0295471
3-SYBR	UCH	116		198.7	16.6244	16.6244	9.59811	9.59811	98.0536	12.1786	12.1786	7.03133	7.03133	98.0536	12.1786	12.1786	7.03133	7.03133	3	23.8075	0.116394	0.0672002
3-SYBR	UCH	117		243.913	16.0748	16.0748	9.2808	9.2808	55.7184	4.42841	4.42841	2.55674	2.55674	55.7184	4.42841	4.42841	2.55674	2.55674	3	23.5223	0.0916842	0.0529339
3-SYBR	UCH	119		45.8761	5.80749	5.80749	3.35296	3.35296	69.2227	44.1565	44.1565	25.4937	25.4937	69.2227	44.1565	44.1565	25.4937	25.4937	3	25.8468	0.176111	0.101677
5-SYBR	UCH	12		375.154	44.3653	44.3653	25.6143	25.6143	66.226	10.3811	10.3811	5.99351	5.99351	66.226	10.3811	10.3811	5.99351	5.99351	3	22.9234	0.164519	0.0949853
3-SYBR	UCH	122		140.158	11.8697	11.8697	6.85298	6.85298	76.4089	9.55409	9.55409	5.51605	5.51605	76.4089	9.55409	9.55409	5.51605	5.51605	3	24.2931	0.117816	0.0680211
3-SYBR	UCH	123		218.322	23.6511	23.6511	13.655	13.655	53.2404	6.3632	6.3632	3.67379	3.67379	53.2404	6.3632	6.3632	3.67379	3.67379	3	23.6765	0.150709	0.0870117
3-SYBR	UCH	124		112.168	8.73292	8.73292	5.04195	5.04195	55.802	5.26587	5.26587	3.04025	3.04025	55.802	5.26587	5.26587	3.04025	3.04025	3	24.603	0.108311	0.0625336
5-SYBR	UCH	13		65.0917	4.54188	4.54188	2.62225	2.62225	20.6343	2.09342	2.09342	1.20863	1.20863	20.6343	2.09342	2.09342	1.20863	1.20863	3	25.3601	0.0970716	0.0560443
4-SYBR	UCH	132		72.7284	0.87173	0.87173	0.503293	0.503293	38.104	5.69394	5.69394	3.2874	3.2874	38.104	5.69394	5.69394	3.2874	3.2874	3	25.2058	0.0166748	0.0096272
4-SYBR	UCH	133		112.397	5.40151	5.40151	3.11856	3.11856	47.5167	2.96316	2.96316	1.71078	1.71078	47.5167	2.96316	2.96316	1.71078	1.71078	3	24.6002	0.0668564	0.0385995
5-SYBR	UCH	14		39.8508	2.80075	2.80075	1.61701	1.61701	41.3439	4.60223	4.60223	2.6571	2.6571	41.3439	4.60223	4.60223	2.6571	2.6571	3	26.0427	0.0977731	0.0564493
4-SYBR	UCH	145		179.552	8.9075	8.9075	5.14275	5.14275	14.9856	5.08044	5.08044	2.93319	2.93319	14.9856	5.08044	5.08044	2.93319	2.93319	3	23.9485	0.0690158	0.0398463
4-SYBR	UCH	146		141.989	11.6167	11.6167	6.70693	6.70693	7.39022	1.87911	1.87911	1.08491	1.08491	7.39022	1.87911	1.87911	1.08491	1.08491	3	24.275	0.113818	0.0657129
4-SYBR	UCH	147		403.99	26.7312	26.7312	15.4333	15.4333	75.35	8.13889	8.13889	4.69899	4.69899	75.35	8.13889	8.13889	4.69899	4.69899	3	22.8204	0.0920515	0.053146
5-SYBR	UCH	15		83.8935	10.5108	10.5108	6.06842	6.06842	45.1524	5.66849	5.66849	3.2727	3.2727	45.1524	5.66849	5.66849	3.2727	3.2727	3	25.0071	0.174297	0.100631
4-SYBR	UCH	156		217.663	28.4653	28.4653	16.4345	16.4345	11.2863	3.5565	3.5565	2.05334	2.05334	11.2863	3.5565	3.5565	2.05334	2.05334	3	23.6807	0.181934	0.10504
4-SYBR	UCH	157		173.554	13.4122	13.4122	7.74353	7.74353	32.0992	3.64252	3.64252	2.10301	2.10301	32.0992	3.64252	3.64252	2.10301	2.10301	3	23.9958	0.10751	0.0620708
5-SYBR	UCH	16		11.5796	3.49587	3.49587	2.01834	2.01834	33.0959	10.3291	10.3291	5.96351	5.96351	33.0959	10.3291	10.3291	5.96351	5.96351	3	27.762	0.419994	0.242484
4-SYBR	UCH	162		419.857	27.71	27.71	15.9984	15.9984	85.1307	5.78654	5.78654	3.34086	3.34086	85.1307	5.78654	5.78654	3.34086	3.34086	3	22.7668	0.0918158	0.0530099
6-SYBR	UCH	17		17.5716	1.67798	1.67798	0.96878	0.96878	61.9512	6.0771	6.0771	3.50861	3.50861	61.9512	6.0771	6.0771	3.50861	3.50861	3	27.1818	0.132848	0.0767001
4-SYBR	UCH	170		164.234	8.19234	8.19234	4.72985	4.72985	35.4281	2.57294	2.57294	1.48549	1.48549	35.4281	2.57294	2.57294	1.48549	1.48549	3	24.0726	0.0693951	0.0400653
4-SYBR	UCH	173		2.39801	0.276075	0.276075	0.159392	0.159392	1.15737	0.142808	0.142808	0.0824503	0.0824503	1.15737	0.142808	0.142808	0.0824503	0.0824503	3	29.9526	0.160161	0.0924692
4-SYBR	UCH	177		470.765	19.4081	19.4081	11.2053	11.2053	20.6647	8.64683	8.64683	4.99225	4.99225	20.6647	8.64683	8.64683	4.99225	4.99225	3	22.6076	0.0573538	0.0331132
4-SYBR	UCH	178		120.87	8.07578	8.07578	4.66256	4.66256	11.1658	0.760442	0.760442	0.439041	0.439041	11.1658	0.760442	0.760442	0.439041	0.439041	3	24.4991	0.0929499	0.0536647
4-SYBR	UCH	179		24.7474	2.34459	2.34459	1.35365	1.35365	10.3175	1.03113	1.03113	0.595325	0.595325	10.3175	1.03113	1.03113	0.595325	0.595325	3	26.7055	0.131802	0.0760958
6-SYBR	UCH	18		6.87684	1.30623	1.30623	0.754151	0.754151	56.0177	11.9318	11.9318	6.88883	6.88883	56.0177	11.9318	11.9318	6.88883	6.88883	3	28.487	0.264249	0.152564
6-SYBR	UCH	19		36.7819	1.3724	1.3724	0.792356	0.792356	116.656	16.6694	16.6694	9.62407	9.62407	116.656	16.6694	16.6694	9.62407	9.62407	3	26.1542	0.0519074	0.0299688
5-SYBR	UCH	2	*	1	0.390838	0.390838	0.22565	0.22565	1	0.393466	0.393466	0.227168	0.227168	1	0.393466	0.393466	0.227168	0.227168	3	31.1694	0.543726	0.31392
6-SYBR	UCH	20		12.7349	0.418131	0.418131	0.295663	0.295663	42.2512	10.8553	10.8553	7.67588	7.67588	42.2512	10.8553	10.8553	7.67588	7.67588	2	27.6297	0.0456773	0.0322987
6-SYBR	UCH	21		41.9777	6.19189	6.19189	3.57489	3.57489	39.066	6.10902	6.10902	3.52704	3.52704	39.066	6.10902	6.10902	3.52704	3.52704	3	25.9703	0.205205	0.118475
6-SYBR	UCH	22		6.99792	1.84903	1.84903	1.06754	1.06754	26.0194	7.33469	7.33469	4.23469	4.23469	26.0194	7.33469	7.33469	4.23469	4.23469	3	28.4627	0.367586	0.212226
6-SYBR	UCH	23		47.271	7.86141	7.86141	4.53879	4.53879	24.3384	4.44152	4.44152	2.56431	2.56431	24.3384	4.44152	4.44152	2.56431	2.56431	3	25.8051	0.23136	0.133576
6-SYBR	UCH	24		14.3488	2.57342	2.57342	1.48577	1.48577	60.1249	12.1034	12.1034	6.98793	6.98793	60.1249	12.1034	12.1034	6.98793	6.98793	3	27.4637	0.249504	0.144051
6-SYBR	UCH	25		20.4934	4.34561	4.34561	2.50894	2.50894	35.4041	7.87176	7.87176	4.54476	4.54476	35.4041	7.87176	7.87176	4.54476	4.54476	3	26.9679	0.294998	0.170317
6-SYBR	UCH	26		426.463	80.4352	80.4352	46.4393	46.4393	138.872	36.7245	36.7245	21.2029	21.2029	138.872	36.7245	36.7245	21.2029	21.2029	3	22.745	0.262391	0.151491
6-SYBR	UCH	27		0.408909	0.0720649	0.0720649	0.0416067	0.0416067	3.31887	0.678035	0.678035	0.391464	0.391464	3.31887	0.678035	0.678035	0.391464	0.391464	3	32.4134	0.245177	0.141553
6-SYBR	UCH	28		41.8655	0.64545	0.64545	0.37265	0.37265	67.2941	3.82311	3.82311	2.20727	2.20727	67.2941	3.82311	3.82311	2.20727	2.20727	3	25.9741	0.0214481	0.0123831
6-SYBR	UCH	29		14.4052	2.01087	2.01087	1.16098	1.16098	36.8154	5.59109	5.59109	3.22802	3.22802	36.8154	5.59109	5.59109	3.22802	3.22802	3	27.4583	0.194199	0.112121
5-SYBR	UCH	3		30.0409	1.51112	1.51112	0.872448	0.872448	26.6926	2.05135	2.05135	1.18435	1.18435	26.6926	2.05135	2.05135	1.18435	1.18435	3	26.4358	0.0699794	0.0404026
6-SYBR	UCH	30		9.87427	0.938305	0.938305	0.54173	0.54173	39.1197	4.98156	4.98156	2.87611	2.87611	39.1197	4.98156	4.98156	2.87611	2.87611	3	27.9837	0.132197	0.076324
6-SYBR	UCH	31		2.32213	0.295546	0.295546	0.170634	0.170634	37.8952	4.97183	4.97183	2.87049	2.87049	37.8952	4.97183	4.97183	2.87049	2.87049	3	29.9973	0.177061	0.102226
6-SYBR	UCH	32		21.3324	3.34629	3.34629	1.93198	1.93198	72.5024	14.3875	14.3875	8.30661	8.30661	72.5024	14.3875	14.3875	8.30661	8.30661	3	26.912	0.218227	0.125993
1-SYBR	UCH	33		63.476	3.19142	3.19142	1.84257	1.84257	34.4528	2.24301	2.24301	1.295	1.295	34.4528	2.24301	2.24301	1.295	1.295	3	25.3951	0.0699451	0.0403828
1-SYBR	UCH	34		24.2073	1.98086	1.98086	1.14365	1.14365	10.9117	0.907304	0.907304	0.523832	0.523832	10.9117	0.907304	0.907304	0.523832	0.523832	3	26.7362	0.113839	0.0657248
1-SYBR	UCH	35		65.2281	2.42174	2.42174	1.39819	1.39819	56.351	3.94405	3.94405	2.2771	2.2771	56.351	3.94405	3.94405	2.2771	2.2771	3	25.3572	0.0516506	0.0298205
1-SYBR	UCH	36		11.106	0.278446	0.278446	0.160761	0.160761	12.8303	1.48345	1.48345	0.856469	0.856469	12.8303	1.48345	1.48345	0.856469	0.856469	3	27.8201	0.0348791	0.0201375
1-SYBR	UCH	37		12.206	0.80614	0.80614	0.465425	0.465425	6.8265	0.540537	0.540537	0.312079	0.312079	6.8265	0.540537	0.540537	0.312079	0.312079	3	27.6887	0.0918799	0.0530469
1-SYBR	UCH	38		61.3916	2.91535	2.91535	1.68318	1.68318	16.0562	1.32607	1.32607	0.765607	0.765607	16.0562	1.32607	1.32607	0.765607	0.765607	3	25.4415	0.066064	0.0381421
1-SYBR	UCH	39		444.771	15.852	15.852	9.15213	9.15213	55.456	3.53891	3.53891	2.04319	2.04319	55.456	3.53891	3.53891	2.04319	2.04319	3	22.6866	0.0495826	0.0286265
5-SYBR	UCH	4		130.454	16.6104	16.6104	9.59002	9.59002	114.718	18.0765	18.0765	10.4365	10.4365	114.718	18.0765	18.0765	10.4365	10.4365	3	24.3929	0.177135	0.102269
1-SYBR	UCH	40		314.951	8.18532	8.18532	4.7258	4.7258	84.4731	5.8075	5.8075	3.35296	3.35296	84.4731	5.8075	5.8075	3.35296	3.35296	3	23.1667	0.0361556	0.0208745
1-SYBR	UCH	41		317.057	24.2116	24.2116	13.9786	13.9786	35.4079	3.27756	3.27756	1.8923	1.8923	35.4079	3.27756	3.27756	1.8923	1.8923	3	23.1575	0.106235	0.0613351
1-SYBR	UCH	42		105.022	13.0378	13.0378	7.52737	7.52737	21.1017	3.23686	3.23686	1.8688	1.8688	21.1017	3.23686	3.23686	1.8688	1.8688	3	24.6946	0.172705	0.0997111
1-SYBR	UCH	43		195.779	4.38076	4.38076	2.52923	2.52923	68.1579	6.76261	6.76261	3.9044	3.9044	68.1579	6.76261	6.76261	3.9044	3.9044	3	23.8281	0.0311291	0.0179724
1-SYBR	UCH	44		97.8336	9.43545	9.43545	5.44756	5.44756	61.0603	11.362	11.362	6.55988	6.55988	61.0603	11.362	11.362	6.55988	6.55988	3	24.7932	0.134171	0.0774634
1-SYBR	UCH	45		83.0588	7.92555	7.92555	4.57582	4.57582	48.6308	6.12331	6.12331	3.5353	3.5353	48.6308	6.12331	6.12331	3.5353	3.5353	3	25.021	0.132748	0.0766418
1-SYBR	UCH	46		166.028	10.5301	10.5301	6.07955	6.07955	70.094	5.99843	5.99843	3.4632	3.4632	70.094	5.99843	5.99843	3.4632	3.4632	3	24.0574	0.0882334	0.0509415
1-SYBR	UCH	47		151.072	8.42821	8.42821	4.86603	4.86603	41.9772	4.78635	4.78635	2.7634	2.7634	41.9772	4.78635	4.78635	2.7634	2.7634	3	24.1888	0.0776132	0.04481
1-SYBR	UCH	48		21.5781	2.32812	2.32812	1.34414	1.34414	32.0894	3.68263	3.68263	2.12617	2.12617	32.0894	3.68263	3.68263	2.12617	2.12617	3	26.8961	0.150098	0.0866592
2-SYBR	UCH	49		282.424	9.58212	9.58212	5.53224	5.53224	139.961	15.4179	15.4179	8.90153	8.90153	139.961	15.4179	15.4179	8.90153	8.90153	3	23.3184	0.0472002	0.027251
5-SYBR	UCH	5		33.694	6.22869	6.22869	3.59614	3.59614	13.9296	3.00682	3.00682	1.73599	1.73599	13.9296	3.00682	3.00682	1.73599	1.73599	3	26.2761	0.257174	0.14848
2-SYBR	UCH	50		199.536	23.0758	23.0758	13.3228	13.3228	165.275	20.7532	20.7532	11.9819	11.9819	165.275	20.7532	20.7532	11.9819	11.9819	3	23.8017	0.160886	0.0928877
2-SYBR	UCH	51		75.8043	7.71144	7.71144	4.4522	4.4522	37.0408	4.3663	4.3663	2.52088	2.52088	37.0408	4.3663	4.3663	2.52088	2.52088	3	25.1481	0.141522	0.0817079
2-SYBR	UCH	52		9.29407	0.769247	0.769247	0.444125	0.444125	10.0544	1.94887	1.94887	1.12518	1.12518	10.0544	1.94887	1.94887	1.12518	1.12518	3	28.0679	0.115144	0.0664787
2-SYBR	UCH	53		5.79233	1.30894	1.30894	0.755718	0.755718	4.60451	1.12464	1.12464	0.649312	0.649312	4.60451	1.12464	1.12464	0.649312	0.649312	3	28.7257	0.314377	0.181505
2-SYBR	UCH	54		129.436	11.0787	11.0787	6.3963	6.3963	175.951	20.9336	20.9336	12.086	12.086	175.951	20.9336	20.9336	12.086	12.086	3	24.4038	0.119074	0.0687472
2-SYBR	UCH	55		174.75	9.20379	9.20379	5.31381	5.31381	51.1214	18.2082	18.2082	10.5125	10.5125	51.1214	18.2082	18.2082	10.5125	10.5125	3	23.9862	0.0732711	0.0423031
2-SYBR	UCH	56		112.568	8.16519	8.16519	4.71417	4.71417	39.016	4.97607	4.97607	2.87294	2.87294	39.016	4.97607	4.97607	2.87294	2.87294	3	24.5981	0.10091	0.0582603
2-SYBR	UCH	57		232.913	22.7317	22.7317	13.1242	13.1242	66.8894	6.81152	6.81152	3.93263	3.93263	66.8894	6.81152	6.81152	3.93263	3.93263	3	23.5865	0.135775	0.07839
2-SYBR	UCH	58		257.01	19.204	19.204	11.0874	11.0874	121.5	11.6228	11.6228	6.71043	6.71043	121.5	11.6228	11.6228	6.71043	6.71043	3	23.4496	0.10395	0.0600156
2-SYBR	UCH	59		36.4829	1.30719	1.30719	0.754709	0.754709	20.1308	0.817543	0.817543	0.472009	0.472009	20.1308	0.817543	0.817543	0.472009	0.472009	3	26.1655	0.0498464	0.0287788
5-SYBR	UCH	6		163.164	20.2963	20.2963	11.7181	11.7181	31.5267	4.61492	4.61492	2.66443	2.66443	31.5267	4.61492	4.61492	2.66443	2.66443	3	24.0816	0.173051	0.0999111
2-SYBR	UCH	60		97.4958	9.786	9.786	5.64995	5.64995	51.7199	11.2831	11.2831	6.51431	6.51431	51.7199	11.2831	11.2831	6.51431	6.51431	3	24.798	0.139638	0.0806198
2-SYBR	UCH	61		8.9811	1.33526	1.33526	0.770912	0.770912	4.89067	0.797586	0.797586	0.460487	0.460487	4.89067	0.797586	0.797586	0.460487	0.460487	3	28.1156	0.206833	0.119415
2-SYBR	UCH	62		78.2147	8.1778	8.1778	4.72145	4.72145	86.8781	9.56337	9.56337	5.52141	5.52141	86.8781	9.56337	9.56337	5.52141	5.52141	3	25.1046	0.145456	0.0839788
2-SYBR	UCH	63		79.982	3.91946	3.91946	2.2629	2.2629	47.8823	3.00609	3.00609	1.73557	1.73557	47.8823	3.00609	3.00609	1.73557	1.73557	3	25.0735	0.0681738	0.0393602
2-SYBR	UCH	64		158.936	10.1366	10.1366	5.85239	5.85239	41.5035	4.21835	4.21835	2.43547	2.43547	41.5035	4.21835	4.21835	2.43547	2.43547	3	24.1182	0.0887267	0.0512264
5-SYBR	UCH	7		105.162	22.3939	22.3939	12.9291	12.9291	73.4386	16.8437	16.8437	9.72471	9.72471	73.4386	16.8437	16.8437	9.72471	9.72471	3	24.6927	0.296246	0.171038
5-SYBR	UCH	8		160.786	7.64268	7.64268	4.4125	4.4125	78.7761	8.64208	8.64208	4.98951	4.98951	78.7761	8.64208	8.64208	4.98951	4.98951	3	24.1021	0.0661271	0.0381785
3-SYBR	UCH	81		387.484	56.3872	56.3872	32.5552	32.5552	77.2292	11.3347	11.3347	6.54407	6.54407	77.2292	11.3347	11.3347	6.54407	6.54407	3	22.8784	0.202446	0.116882
3-SYBR	UCH	82		254.168	11.5454	11.5454	6.66575	6.66575	82.7624	11.3356	11.3356	6.54461	6.54461	82.7624	11.3356	11.3356	6.54461	6.54461	3	23.465	0.0631933	0.0364847
3-SYBR	UCH	86		372.695	30.3574	30.3574	17.5268	17.5268	84.4981	8.14465	8.14465	4.70231	4.70231	84.4981	8.14465	8.14465	4.70231	4.70231	3	22.9325	0.113317	0.0654234
5-SYBR	UCH	9		103.557	16.5595	16.5595	9.56065	9.56065	60.5866	9.78152	9.78152	5.64736	5.64736	60.5866	9.78152	9.78152	5.64736	5.64736	3	24.7141	0.22246	0.128437
3-SYBR	UCH	91		245.584	31.6805	31.6805	18.2907	18.2907	86.0717	13.9624	13.9624	8.06121	8.06121	86.0717	13.9624	13.9624	8.06121	8.06121	3	23.5128	0.179463	0.103613
3-SYBR	UCH	93		166.727	20.0881	20.0881	11.5979	11.5979	74.5366	9.16193	9.16193	5.28964	5.28964	74.5366	9.16193	9.16193	5.28964	5.28964	3	24.0516	0.167616	0.0967732
3-SYBR	UCH	94		99.1334	10.2928	10.2928	5.94255	5.94255	20.6233	2.26133	2.26133	1.30558	1.30558	20.6233	2.26133	2.26133	1.30558	1.30558	3	24.7749	0.144443	0.0833941
