# Supplementary material for: Genome-wide sequencing identifies a thermal-tolerance related synonymous mutation in the mussel, Mytilisepta virgata
Source: Commun Biol. 2023 Jan 3;6:5. doi: 10.1038/s42003-022-04407-4 (PMC9810668; doi:10.1038/s42003-022-04407-4)
Supplement: Supplementary file 5 — Supplementary Data 5 [file 42003_2022_4407_MOESM5_ESM.xlsx]

## Sheet: a
Supplementary Data 5. The source data underlying (a) Figure 1a, (b) Figure 2a, (c) Figure 2b, (d) Figure 2c, (e) Figure 4, (f-g) Supplementary Fig.2, (h) Supplementary Fig.5, (i) Supplementary Fig.6
temp	microh
25.096	Sun-exposed
25.596	Sun-exposed
26.096	Sun-exposed
25.596	Sun-exposed
25.096	Sun-exposed
25.096	Sun-exposed
25.096	Sun-exposed
25.096	Sun-exposed
25.096	Sun-exposed
25.096	Sun-exposed
25.096	Sun-exposed
25.096	Sun-exposed
25.096	Sun-exposed
30.093	Sun-exposed
36.581	Sun-exposed
34.087	Sun-exposed
33.089	Sun-exposed
32.091	Sun-exposed
26.096	Sun-exposed
25.596	Sun-exposed
25.596	Sun-exposed
25.096	Sun-exposed
25.096	Sun-exposed
25.096	Sun-exposed
25.096	Sun-exposed
25.096	Sun-exposed
25.096	Sun-exposed
25.096	Sun-exposed
25.096	Sun-exposed
25.096	Sun-exposed
25.096	Sun-exposed
25.096	Sun-exposed
25.096	Sun-exposed
25.096	Sun-exposed
24.596	Sun-exposed
25.096	Sun-exposed
25.096	Sun-exposed
25.596	Sun-exposed
32.091	Sun-exposed
34.087	Sun-exposed
34.087	Sun-exposed
31.092	Sun-exposed
30.093	Sun-exposed
27.095	Sun-exposed
25.596	Sun-exposed
25.096	Sun-exposed
25.096	Sun-exposed
25.096	Sun-exposed
25.096	Sun-exposed
25.096	Sun-exposed
25.096	Sun-exposed
25.096	Sun-exposed
25.096	Sun-exposed
25.096	Sun-exposed
25.096	Sun-exposed
25.096	Sun-exposed
25.096	Sun-exposed
25.096	Sun-exposed
25.096	Sun-exposed
25.096	Sun-exposed
25.096	Sun-exposed
25.096	Sun-exposed
25.596	Sun-exposed
33.588	Sun-exposed
32.091	Sun-exposed
30.593	Sun-exposed
29.094	Sun-exposed
28.095	Sun-exposed
27.095	Sun-exposed
25.596	Sun-exposed
25.096	Sun-exposed
25.096	Sun-exposed
24.596	Sun-exposed
24.596	Sun-exposed
24.596	Sun-exposed
24.596	Sun-exposed
24.596	Sun-exposed
24.596	Sun-exposed
25.096	Sun-exposed
25.096	Sun-exposed
25.096	Sun-exposed
25.096	Sun-exposed
25.096	Sun-exposed
25.096	Sun-exposed
25.596	Sun-exposed
25.596	Sun-exposed
25.596	Sun-exposed
26.096	Sun-exposed
30.593	Sun-exposed
29.094	Sun-exposed
28.095	Sun-exposed
27.095	Sun-exposed
27.095	Sun-exposed
26.596	Sun-exposed
25.096	Sun-exposed
25.096	Sun-exposed
25.096	Sun-exposed
24.596	Sun-exposed
24.596	Sun-exposed
24.596	Sun-exposed
24.596	Sun-exposed
24.596	Sun-exposed
25.596	Sun-exposed
25.096	Sun-exposed
25.096	Sun-exposed
25.096	Sun-exposed
25.096	Sun-exposed
25.096	Sun-exposed
25.596	Sun-exposed
25.596	Sun-exposed
25.596	Sun-exposed
25.596	Sun-exposed
27.095	Sun-exposed
27.595	Sun-exposed
26.596	Sun-exposed
26.096	Sun-exposed
26.096	Sun-exposed
26.096	Sun-exposed
26.096	Sun-exposed
25.096	Sun-exposed
25.096	Sun-exposed
25.096	Sun-exposed
24.596	Sun-exposed
24.596	Sun-exposed
24.596	Sun-exposed
24.596	Sun-exposed
25.096	Sun-exposed
26.096	Sun-exposed
27.595	Sun-exposed
26.096	Sun-exposed
25.596	Sun-exposed
25.596	Sun-exposed
25.596	Sun-exposed
25.596	Sun-exposed
26.096	Sun-exposed
25.596	Sun-exposed
26.096	Sun-exposed
26.596	Sun-exposed
26.596	Sun-exposed
26.096	Sun-exposed
26.096	Sun-exposed
26.096	Sun-exposed
25.596	Sun-exposed
25.596	Sun-exposed
25.096	Sun-exposed
25.096	Sun-exposed
25.096	Sun-exposed
24.596	Sun-exposed
24.596	Sun-exposed
24.596	Sun-exposed
24.596	Sun-exposed
25.596	Sun-exposed
29.094	Sun-exposed
34.087	Sun-exposed
26.096	Sun-exposed
25.596	Sun-exposed
25.596	Sun-exposed
25.596	Sun-exposed
25.596	Sun-exposed
25.596	Sun-exposed
25.596	Sun-exposed
25.596	Sun-exposed
26.596	Sun-exposed
26.096	Sun-exposed
26.096	Sun-exposed
26.096	Sun-exposed
25.596	Sun-exposed
25.596	Sun-exposed
25.096	Sun-exposed
25.096	Sun-exposed
25.096	Sun-exposed
25.096	Sun-exposed
24.596	Sun-exposed
24.596	Sun-exposed
24.596	Sun-exposed
25.096	Sun-exposed
27.095	Sun-exposed
30.593	Sun-exposed
27.095	Sun-exposed
25.596	Sun-exposed
25.596	Sun-exposed
25.096	Sun-exposed
25.596	Sun-exposed
25.596	Sun-exposed
25.096	Sun-exposed
25.096	Sun-exposed
25.596	Sun-exposed
25.596	Sun-exposed
26.096	Sun-exposed
25.596	Sun-exposed
25.596	Sun-exposed
25.596	Sun-exposed
25.596	Sun-exposed
24.596	Sun-exposed
24.596	Sun-exposed
24.596	Sun-exposed
24.596	Sun-exposed
24.596	Sun-exposed
24.596	Sun-exposed
24.596	Sun-exposed
25.096	Sun-exposed
26.596	Sun-exposed
26.596	Sun-exposed
25.596	Sun-exposed
25.096	Sun-exposed
24.596	Sun-exposed
24.596	Sun-exposed
24.596	Sun-exposed
25.096	Sun-exposed
24.596	Sun-exposed
24.596	Sun-exposed
25.096	Sun-exposed
25.596	Sun-exposed
25.596	Sun-exposed
25.596	Sun-exposed
25.596	Sun-exposed
25.596	Sun-exposed
24.596	Sun-exposed
24.596	Sun-exposed
24.596	Sun-exposed
24.096	Sun-exposed
24.096	Sun-exposed
24.096	Sun-exposed
24.096	Sun-exposed
24.596	Sun-exposed
26.596	Sun-exposed
31.591	Sun-exposed
30.593	Sun-exposed
26.096	Sun-exposed
25.596	Sun-exposed
25.096	Sun-exposed
24.596	Sun-exposed
24.596	Sun-exposed
24.596	Sun-exposed
24.596	Sun-exposed
24.596	Sun-exposed
25.096	Sun-exposed
25.096	Sun-exposed
24.596	Sun-exposed
25.096	Sun-exposed
24.596	Sun-exposed
25.096	Sun-exposed
24.096	Sun-exposed
24.096	Sun-exposed
24.096	Sun-exposed
24.096	Sun-exposed
24.096	Sun-exposed
24.096	Sun-exposed
24.096	Sun-exposed
24.596	Sun-exposed
31.092	Sun-exposed
38.576	Sun-exposed
30.093	Sun-exposed
26.096	Sun-exposed
25.596	Sun-exposed
25.596	Sun-exposed
24.596	Sun-exposed
24.596	Sun-exposed
24.096	Sun-exposed
24.096	Sun-exposed
24.096	Sun-exposed
25.596	Sun-exposed
25.596	Sun-exposed
25.596	Sun-exposed
25.596	Sun-exposed
26.096	Sun-exposed
24.096	Sun-exposed
24.096	Sun-exposed
23.595	Sun-exposed
23.595	Sun-exposed
23.595	Sun-exposed
23.595	Sun-exposed
23.595	Sun-exposed
24.096	Sun-exposed
27.595	Sun-exposed
37.08	Sun-exposed
39.572	Sun-exposed
31.591	Sun-exposed
26.096	Sun-exposed
26.096	Sun-exposed
25.596	Sun-exposed
24.096	Sun-exposed
24.596	Sun-exposed
24.096	Sun-exposed
24.096	Sun-exposed
24.096	Sun-exposed
25.096	Sun-exposed
25.596	Sun-exposed
25.096	Sun-exposed
25.096	Sun-exposed
25.096	Sun-exposed
23.595	Sun-exposed
23.595	Sun-exposed
23.595	Sun-exposed
23.595	Sun-exposed
23.595	Sun-exposed
23.595	Sun-exposed
23.595	Sun-exposed
24.596	Sun-exposed
30.593	Sun-exposed
38.576	Sun-exposed
40.569	Sun-exposed
36.581	Sun-exposed
26.096	Sun-exposed
25.596	Sun-exposed
25.096	Sun-exposed
24.096	Sun-exposed
24.096	Sun-exposed
23.595	Sun-exposed
23.595	Sun-exposed
23.595	Sun-exposed
24.596	Sun-exposed
24.596	Sun-exposed
24.596	Sun-exposed
24.596	Sun-exposed
23.595	Sun-exposed
23.595	Sun-exposed
23.095	Sun-exposed
23.095	Sun-exposed
23.095	Sun-exposed
23.595	Sun-exposed
23.595	Sun-exposed
24.096	Sun-exposed
25.096	Sun-exposed
35.584	Sun-exposed
39.572	Sun-exposed
41.067	Sun-exposed
36.581	Sun-exposed
25.596	Sun-exposed
25.096	Sun-exposed
24.096	Sun-exposed
23.595	Sun-exposed
23.595	Sun-exposed
23.595	Sun-exposed
23.595	Sun-exposed
23.595	Sun-exposed
23.595	Sun-exposed
24.096	Sun-exposed
25.096	Sun-exposed
23.595	Sun-exposed
23.095	Sun-exposed
23.095	Sun-exposed
23.095	Sun-exposed
23.095	Sun-exposed
23.095	Sun-exposed
23.095	Sun-exposed
23.595	Sun-exposed
23.595	Sun-exposed
25.596	Sun-exposed
36.581	Sun-exposed
39.074	Sun-exposed
37.579	Sun-exposed
35.584	Sun-exposed
25.596	Sun-exposed
25.096	Sun-exposed
24.096	Sun-exposed
23.595	Sun-exposed
23.095	Sun-exposed
23.095	Sun-exposed
23.095	Sun-exposed
23.095	Sun-exposed
23.095	Sun-exposed
23.595	Sun-exposed
24.096	Sun-exposed
23.595	Sun-exposed
23.595	Sun-exposed
23.595	Sun-exposed
23.595	Sun-exposed
23.595	Sun-exposed
23.595	Sun-exposed
24.096	Sun-exposed
24.096	Sun-exposed
24.596	Sun-exposed
31.591	Sun-exposed
35.584	Sun-exposed
36.083	Sun-exposed
34.586	Sun-exposed
31.092	Sun-exposed
29.094	Sun-exposed
25.096	Sun-exposed
24.596	Sun-exposed
23.595	Sun-exposed
23.595	Sun-exposed
23.595	Sun-exposed
23.595	Sun-exposed
23.595	Sun-exposed
23.595	Sun-exposed
24.596	Sun-exposed
24.096	Sun-exposed
23.595	Sun-exposed
23.595	Sun-exposed
23.595	Sun-exposed
23.595	Sun-exposed
23.595	Sun-exposed
24.096	Sun-exposed
24.096	Sun-exposed
24.596	Sun-exposed
25.596	Sun-exposed
33.588	Sun-exposed
35.584	Sun-exposed
33.588	Sun-exposed
30.593	Sun-exposed
29.094	Sun-exposed
28.095	Sun-exposed
24.596	Sun-exposed
24.596	Sun-exposed
23.595	Sun-exposed
23.595	Sun-exposed
23.595	Sun-exposed
23.595	Sun-exposed
23.595	Sun-exposed
23.595	Sun-exposed
24.096	Sun-exposed
24.596	Sun-exposed
23.595	Sun-exposed
23.595	Sun-exposed
23.595	Sun-exposed
24.096	Sun-exposed
24.096	Sun-exposed
24.596	Sun-exposed
24.596	Sun-exposed
24.596	Sun-exposed
27.095	Sun-exposed
31.591	Sun-exposed
32.091	Sun-exposed
29.594	Sun-exposed
28.595	Sun-exposed
27.595	Sun-exposed
27.095	Sun-exposed
24.596	Sun-exposed
24.596	Sun-exposed
24.096	Sun-exposed
24.096	Sun-exposed
24.096	Sun-exposed
24.096	Sun-exposed
23.595	Sun-exposed
24.096	Sun-exposed
24.096	Sun-exposed
24.596	Sun-exposed
24.096	Sun-exposed
24.096	Sun-exposed
24.596	Sun-exposed
24.596	Sun-exposed
24.596	Sun-exposed
25.096	Sun-exposed
25.096	Sun-exposed
25.096	Sun-exposed
30.593	Sun-exposed
31.591	Sun-exposed
30.093	Sun-exposed
28.595	Sun-exposed
27.595	Sun-exposed
27.095	Sun-exposed
26.596	Sun-exposed
25.096	Sun-exposed
24.596	Sun-exposed
24.596	Sun-exposed
24.096	Sun-exposed
24.096	Sun-exposed
24.096	Sun-exposed
24.096	Sun-exposed
24.096	Sun-exposed
25.096	Sun-exposed
25.096	Sun-exposed
24.596	Sun-exposed
24.596	Sun-exposed
25.096	Sun-exposed
25.096	Sun-exposed
25.096	Sun-exposed
25.096	Sun-exposed
25.096	Sun-exposed
25.596	Sun-exposed
29.094	Sun-exposed
29.094	Sun-exposed
28.095	Sun-exposed
27.095	Sun-exposed
26.596	Sun-exposed
26.596	Sun-exposed
25.596	Sun-exposed
24.596	Sun-exposed
24.596	Sun-exposed
24.596	Sun-exposed
24.096	Sun-exposed
24.096	Sun-exposed
24.096	Sun-exposed
24.096	Sun-exposed
24.096	Sun-exposed
25.596	Sun-exposed
25.096	Sun-exposed
24.596	Sun-exposed
24.596	Sun-exposed
25.096	Sun-exposed
24.596	Sun-exposed
25.096	Sun-exposed
25.096	Sun-exposed
25.096	Sun-exposed
25.596	Sun-exposed
26.596	Sun-exposed
26.596	Sun-exposed
26.096	Sun-exposed
25.596	Sun-exposed
25.596	Sun-exposed
25.596	Sun-exposed
24.596	Sun-exposed
24.596	Sun-exposed
24.596	Sun-exposed
24.596	Sun-exposed
24.096	Sun-exposed
24.096	Sun-exposed
24.096	Sun-exposed
24.096	Sun-exposed
24.596	Sun-exposed
27.095	Sun-exposed
25.596	Sun-exposed
25.096	Sun-exposed
25.096	Sun-exposed
25.096	Sun-exposed
25.096	Sun-exposed
25.096	Sun-exposed
25.096	Sun-exposed
25.096	Sun-exposed
25.596	Sun-exposed
26.096	Sun-exposed
25.596	Sun-exposed
25.596	Sun-exposed
25.096	Sun-exposed
25.096	Sun-exposed
25.096	Sun-exposed
24.596	Sun-exposed
24.596	Sun-exposed
24.596	Sun-exposed
24.096	Sun-exposed
24.096	Sun-exposed
24.096	Sun-exposed
24.096	Sun-exposed
24.596	Sun-exposed
29.094	Sun-exposed
28.595	Sun-exposed
25.596	Sun-exposed
25.096	Sun-exposed
24.596	Sun-exposed
25.096	Sun-exposed
25.096	Sun-exposed
25.096	Sun-exposed
25.096	Sun-exposed
25.096	Sun-exposed
26.096	Sun-exposed
26.096	Sun-exposed
25.596	Sun-exposed
26.096	Sun-exposed
26.096	Sun-exposed
26.096	Sun-exposed
25.596	Sun-exposed
24.596	Sun-exposed
24.596	Sun-exposed
24.596	Sun-exposed
24.096	Sun-exposed
24.096	Sun-exposed
24.596	Sun-exposed
24.596	Sun-exposed
28.095	Sun-exposed
36.083	Sun-exposed
40.071	Sun-exposed
27.095	Sun-exposed
25.596	Sun-exposed
25.596	Sun-exposed
25.596	Sun-exposed
25.596	Sun-exposed
25.096	Sun-exposed
25.096	Sun-exposed
25.096	Sun-exposed
26.096	Sun-exposed
26.096	Sun-exposed
26.096	Sun-exposed
26.096	Sun-exposed
26.096	Sun-exposed
26.096	Sun-exposed
24.596	Sun-exposed
24.596	Sun-exposed
24.596	Sun-exposed
24.596	Sun-exposed
24.596	Sun-exposed
24.596	Sun-exposed
24.596	Sun-exposed
25.596	Sun-exposed
32.59	Sun-exposed
36.581	Sun-exposed
33.588	Sun-exposed
26.096	Sun-exposed
25.596	Sun-exposed
25.596	Sun-exposed
25.596	Sun-exposed
25.096	Sun-exposed
25.096	Sun-exposed
24.596	Sun-exposed
25.096	Sun-exposed
25.596	Sun-exposed
26.096	Sun-exposed
26.096	Sun-exposed
26.096	Sun-exposed
26.096	Sun-exposed
25.596	Sun-exposed
24.596	Sun-exposed
24.596	Sun-exposed
24.596	Sun-exposed
24.596	Sun-exposed
24.596	Sun-exposed
24.596	Sun-exposed
25.096	Sun-exposed
31.092	Sun-exposed
36.581	Sun-exposed
39.572	Sun-exposed
41.565	Sun-exposed
29.094	Sun-exposed
26.596	Sun-exposed
26.596	Sun-exposed
26.096	Sun-exposed
25.596	Sun-exposed
25.096	Sun-exposed
25.096	Sun-exposed
25.096	Sun-exposed
26.096	Sun-exposed
26.596	Sun-exposed
26.096	Sun-exposed
26.596	Sun-exposed
26.096	Sun-exposed
25.096	Sun-exposed
24.596	Sun-exposed
24.596	Sun-exposed
24.596	Sun-exposed
24.596	Sun-exposed
24.596	Sun-exposed
24.596	Sun-exposed
25.596	Sun-exposed
36.083	Sun-exposed
41.067	Sun-exposed
44.055	Sun-exposed
44.553	Sun-exposed
32.59	Sun-exposed
27.095	Sun-exposed
26.596	Sun-exposed
26.096	Sun-exposed
25.596	Sun-exposed
25.096	Sun-exposed
25.096	Sun-exposed
25.096	Sun-exposed
26.096	Sun-exposed
26.096	Sun-exposed
26.096	Sun-exposed
26.096	Sun-exposed
26.096	Sun-exposed
24.596	Sun-exposed
24.596	Sun-exposed
24.596	Sun-exposed
24.596	Sun-exposed
24.596	Sun-exposed
24.596	Sun-exposed
25.096	Sun-exposed
27.095	Sun-exposed
40.071	Sun-exposed
43.059	Sun-exposed
45.051	Sun-exposed
45.051	Sun-exposed
43.557	Sun-exposed
27.595	Sun-exposed
26.596	Sun-exposed
25.596	Sun-exposed
25.096	Sun-exposed
25.096	Sun-exposed
25.096	Sun-exposed
25.096	Sun-exposed
25.596	Sun-exposed
26.096	Sun-exposed
26.096	Sun-exposed
26.096	Sun-exposed
25.096	Sun-exposed
24.596	Sun-exposed
24.596	Sun-exposed
24.596	Sun-exposed
24.596	Sun-exposed
24.596	Sun-exposed
25.096	Sun-exposed
25.096	Sun-exposed
27.595	Sun-exposed
39.572	Sun-exposed
40.071	Sun-exposed
42.063	Sun-exposed
42.063	Sun-exposed
38.077	Sun-exposed
27.095	Sun-exposed
26.096	Sun-exposed
25.596	Sun-exposed
25.096	Sun-exposed
25.096	Sun-exposed
25.096	Sun-exposed
24.596	Sun-exposed
25.096	Sun-exposed
25.096	Sun-exposed
25.096	Sun-exposed
25.096	Sun-exposed
24.596	Sun-exposed
24.596	Sun-exposed
24.596	Sun-exposed
24.596	Sun-exposed
24.596	Sun-exposed
25.096	Sun-exposed
25.096	Sun-exposed
25.096	Sun-exposed
26.596	Sun-exposed
36.083	Sun-exposed
39.572	Sun-exposed
36.581	Sun-exposed
34.586	Sun-exposed
32.59	Sun-exposed
25.596	Sun-exposed
25.096	Sun-exposed
25.096	Sun-exposed
24.596	Sun-exposed
24.596	Sun-exposed
24.596	Sun-exposed
25.096	Sun-exposed
25.096	Sun-exposed
25.096	Sun-exposed
25.096	Sun-exposed
25.096	Sun-exposed
24.596	Sun-exposed
24.596	Sun-exposed
24.596	Sun-exposed
24.596	Sun-exposed
24.596	Sun-exposed
24.596	Sun-exposed
24.596	Sun-exposed
25.096	Sun-exposed
25.596	Sun-exposed
31.092	Sun-exposed
33.089	Sun-exposed
33.588	Sun-exposed
31.591	Sun-exposed
29.094	Sun-exposed
25.596	Sun-exposed
25.096	Sun-exposed
24.596	Sun-exposed
24.096	Sun-exposed
24.096	Sun-exposed
25.5595	Shaded
25.81	Shaded
26.3095	Shaded
26.06	Shaded
26.06	Shaded
25.3095	Shaded
24.8095	Shaded
24.8095	Shaded
24.8095	Shaded
24.8095	Shaded
24.8095	Shaded
24.8095	Shaded
25.3095	Shaded
27.559	Shaded
29.8075	Shaded
29.558	Shaded
29.808	Shaded
29.808	Shaded
28.809	Shaded
25.5595	Shaded
25.0595	Shaded
24.8095	Shaded
24.8095	Shaded
24.8095	Shaded
24.8095	Shaded
24.8095	Shaded
25.3095	Shaded
25.3095	Shaded
25.3095	Shaded
25.81	Shaded
25.3095	Shaded
24.8095	Shaded
24.5595	Shaded
24.8095	Shaded
24.5595	Shaded
24.8095	Shaded
25.0595	Shaded
26.3095	Shaded
28.8085	Shaded
29.558	Shaded
30.058	Shaded
29.808	Shaded
29.3085	Shaded
28.309	Shaded
26.3095	Shaded
24.8095	Shaded
24.8095	Shaded
24.5595	Shaded
24.8095	Shaded
24.8095	Shaded
24.8095	Shaded
25.3095	Shaded
25.81	Shaded
25.3095	Shaded
25.81	Shaded
25.81	Shaded
24.8095	Shaded
24.8095	Shaded
24.8095	Shaded
24.8095	Shaded
24.8095	Shaded
25.3095	Shaded
26.809	Shaded
28.559	Shaded
29.0585	Shaded
30.3075	Shaded
29.0585	Shaded
28.309	Shaded
27.809	Shaded
26.809	Shaded
24.8095	Shaded
24.5595	Shaded
24.3095	Shaded
24.3095	Shaded
24.3095	Shaded
24.8095	Shaded
24.8095	Shaded
24.8095	Shaded
25.3095	Shaded
26.5595	Shaded
29.3075	Shaded
24.8095	Shaded
24.8095	Shaded
24.8095	Shaded
24.8095	Shaded
24.8095	Shaded
25.3095	Shaded
27.059	Shaded
28.559	Shaded
29.3085	Shaded
29.0585	Shaded
27.809	Shaded
27.559	Shaded
27.309	Shaded
26.809	Shaded
24.8095	Shaded
24.3095	Shaded
24.3095	Shaded
24.3095	Shaded
24.3095	Shaded
24.3095	Shaded
25.3095	Shaded
25.81	Shaded
29.3075	Shaded
33.8	Shaded
33.3025	Shaded
25.3095	Shaded
24.8095	Shaded
24.8095	Shaded
25.3095	Shaded
25.3095	Shaded
26.06	Shaded
27.559	Shaded
28.5585	Shaded
27.809	Shaded
27.309	Shaded
27.059	Shaded
27.059	Shaded
26.559	Shaded
26.559	Shaded
24.8095	Shaded
24.3095	Shaded
24.3095	Shaded
24.3095	Shaded
24.3095	Shaded
25.0595	Shaded
25.81	Shaded
29.3075	Shaded
34.0495	Shaded
35.048	Shaded
33.0535	Shaded
25.5595	Shaded
25.3095	Shaded
25.5595	Shaded
25.5595	Shaded
25.81	Shaded
27.059	Shaded
27.809	Shaded
27.809	Shaded
27.059	Shaded
26.809	Shaded
26.809	Shaded
26.559	Shaded
26.559	Shaded
26.3095	Shaded
24.8095	Shaded
24.3095	Shaded
24.3095	Shaded
24.3095	Shaded
24.3095	Shaded
25.3095	Shaded
31.056	Shaded
35.0475	Shaded
36.0455	Shaded
36.2955	Shaded
31.5565	Shaded
25.5595	Shaded
25.3095	Shaded
25.3095	Shaded
25.3095	Shaded
25.3095	Shaded
27.309	Shaded
27.059	Shaded
26.809	Shaded
26.809	Shaded
26.809	Shaded
26.559	Shaded
26.3095	Shaded
26.3095	Shaded
24.8095	Shaded
24.8095	Shaded
24.8095	Shaded
24.3095	Shaded
24.3095	Shaded
24.3095	Shaded
28.808	Shaded
28.808	Shaded
30.3065	Shaded
30.3075	Shaded
31.306	Shaded
25.81	Shaded
24.8095	Shaded
24.8095	Shaded
25.3095	Shaded
24.8095	Shaded
25.3095	Shaded
25.81	Shaded
25.81	Shaded
26.3095	Shaded
25.81	Shaded
25.81	Shaded
25.81	Shaded
25.81	Shaded
25.81	Shaded
24.3095	Shaded
24.3095	Shaded
24.3095	Shaded
24.3095	Shaded
24.3095	Shaded
25.0595	Shaded
26.3095	Shaded
26.3095	Shaded
26.8095	Shaded
27.559	Shaded
28.059	Shaded
24.8095	Shaded
24.3095	Shaded
24.3095	Shaded
24.3095	Shaded
24.3095	Shaded
25.0595	Shaded
25.3095	Shaded
25.3095	Shaded
25.5595	Shaded
25.3095	Shaded
25.3095	Shaded
25.5595	Shaded
25.3095	Shaded
24.8095	Shaded
24.3095	Shaded
23.809	Shaded
23.809	Shaded
23.809	Shaded
23.809	Shaded
26.8095	Shaded
27.809	Shaded
29.8075	Shaded
30.8065	Shaded
31.0565	Shaded
30.807	Shaded
25.0595	Shaded
24.3095	Shaded
24.3095	Shaded
24.3095	Shaded
24.3095	Shaded
25.0595	Shaded
25.3095	Shaded
25.3095	Shaded
25.3095	Shaded
25.3095	Shaded
25.3095	Shaded
25.3095	Shaded
25.3095	Shaded
23.809	Shaded
23.809	Shaded
23.809	Shaded
23.309	Shaded
23.809	Shaded
25.5595	Shaded
29.0575	Shaded
31.056	Shaded
32.3045	Shaded
32.305	Shaded
32.0555	Shaded
30.0575	Shaded
25.5595	Shaded
24.3095	Shaded
24.3095	Shaded
24.3095	Shaded
24.3095	Shaded
25.81	Shaded
26.3095	Shaded
26.3095	Shaded
26.06	Shaded
26.06	Shaded
26.3095	Shaded
25.81	Shaded
25.0595	Shaded
23.559	Shaded
23.309	Shaded
23.309	Shaded
23.309	Shaded
23.809	Shaded
29.058	Shaded
32.054	Shaded
32.0545	Shaded
32.804	Shaded
32.0555	Shaded
32.305	Shaded
30.3075	Shaded
25.5595	Shaded
24.0595	Shaded
23.809	Shaded
23.809	Shaded
24.8095	Shaded
26.3095	Shaded
26.06	Shaded
26.3095	Shaded
25.81	Shaded
25.81	Shaded
26.3095	Shaded
26.06	Shaded
23.309	Shaded
23.309	Shaded
23.309	Shaded
23.309	Shaded
23.309	Shaded
24.059	Shaded
30.0565	Shaded
31.056	Shaded
31.306	Shaded
31.556	Shaded
31.806	Shaded
32.3055	Shaded
31.806	Shaded
24.8095	Shaded
23.809	Shaded
23.809	Shaded
23.559	Shaded
24.5595	Shaded
25.3095	Shaded
25.3095	Shaded
25.3095	Shaded
25.3095	Shaded
25.3095	Shaded
25.3095	Shaded
25.5595	Shaded
23.0585	Shaded
22.8085	Shaded
22.8085	Shaded
23.309	Shaded
23.309	Shaded
26.0595	Shaded
29.3075	Shaded
30.3075	Shaded
31.057	Shaded
31.806	Shaded
32.8045	Shaded
33.304	Shaded
32.0555	Shaded
24.3095	Shaded
23.309	Shaded
23.309	Shaded
23.309	Shaded
23.559	Shaded
25.3095	Shaded
25.3095	Shaded
25.3095	Shaded
26.5595	Shaded
25.81	Shaded
25.81	Shaded
23.309	Shaded
22.8085	Shaded
22.8085	Shaded
22.8085	Shaded
22.8085	Shaded
23.309	Shaded
26.0595	Shaded
28.5585	Shaded
29.558	Shaded
30.557	Shaded
31.3065	Shaded
31.556	Shaded
31.806	Shaded
30.5575	Shaded
24.5595	Shaded
23.309	Shaded
23.0585	Shaded
22.8085	Shaded
23.0585	Shaded
24.5595	Shaded
25.0595	Shaded
25.3095	Shaded
25.3095	Shaded
25.3095	Shaded
25.3095	Shaded
24.3095	Shaded
23.309	Shaded
23.309	Shaded
23.309	Shaded
23.809	Shaded
24.3095	Shaded
26.3095	Shaded
27.559	Shaded
28.559	Shaded
29.308	Shaded
30.3075	Shaded
30.5575	Shaded
29.3085	Shaded
28.309	Shaded
26.059	Shaded
23.809	Shaded
23.309	Shaded
23.309	Shaded
23.309	Shaded
24.3095	Shaded
24.8095	Shaded
25.3095	Shaded
25.0595	Shaded
25.0595	Shaded
25.3095	Shaded
25.81	Shaded
23.809	Shaded
23.309	Shaded
23.809	Shaded
23.809	Shaded
25.0595	Shaded
26.5595	Shaded
28.059	Shaded
29.308	Shaded
29.558	Shaded
30.3075	Shaded
29.3085	Shaded
28.309	Shaded
27.559	Shaded
24.3095	Shaded
23.559	Shaded
23.309	Shaded
23.309	Shaded
23.309	Shaded
23.809	Shaded
25.0595	Shaded
25.3095	Shaded
25.5595	Shaded
26.0595	Shaded
30.057	Shaded
24.8095	Shaded
23.809	Shaded
23.809	Shaded
24.0595	Shaded
24.3095	Shaded
26.0595	Shaded
27.559	Shaded
28.559	Shaded
29.558	Shaded
30.0575	Shaded
29.0585	Shaded
28.059	Shaded
28.059	Shaded
27.559	Shaded
24.3095	Shaded
23.809	Shaded
23.809	Shaded
23.809	Shaded
23.559	Shaded
23.809	Shaded
25.3095	Shaded
24.8095	Shaded
24.8095	Shaded
27.809	Shaded
31.0555	Shaded
24.8095	Shaded
24.8095	Shaded
24.3095	Shaded
24.8095	Shaded
25.3095	Shaded
26.5595	Shaded
27.809	Shaded
29.3085	Shaded
30.0575	Shaded
29.3085	Shaded
28.8085	Shaded
28.059	Shaded
27.559	Shaded
27.059	Shaded
24.3095	Shaded
24.3095	Shaded
24.0595	Shaded
23.809	Shaded
23.809	Shaded
25.3095	Shaded
25.3095	Shaded
25.81	Shaded
26.8095	Shaded
33.3015	Shaded
34.299	Shaded
24.8095	Shaded
24.8095	Shaded
24.8095	Shaded
24.8095	Shaded
25.3095	Shaded
27.309	Shaded
28.559	Shaded
29.3085	Shaded
28.8085	Shaded
28.309	Shaded
27.559	Shaded
27.559	Shaded
27.559	Shaded
24.8095	Shaded
24.3095	Shaded
24.3095	Shaded
23.809	Shaded
23.809	Shaded
23.809	Shaded
24.3095	Shaded
24.8095	Shaded
26.3095	Shaded
28.3085	Shaded
32.3035	Shaded
24.8095	Shaded
24.8095	Shaded
24.8095	Shaded
24.8095	Shaded
24.8095	Shaded
25.3095	Shaded
26.809	Shaded
28.3085	Shaded
28.059	Shaded
27.309	Shaded
26.809	Shaded
26.809	Shaded
26.559	Shaded
26.559	Shaded
24.3095	Shaded
24.3095	Shaded
24.3095	Shaded
23.809	Shaded
23.809	Shaded
23.809	Shaded
24.8095	Shaded
32.0545	Shaded
35.0465	Shaded
35.547	Shaded
34.301	Shaded
24.8095	Shaded
24.8095	Shaded
24.8095	Shaded
24.8095	Shaded
24.8095	Shaded
25.81	Shaded
27.559	Shaded
27.309	Shaded
26.809	Shaded
26.559	Shaded
26.559	Shaded
26.559	Shaded
26.559	Shaded
26.06	Shaded
24.3095	Shaded
24.0595	Shaded
24.3095	Shaded
23.809	Shaded
23.809	Shaded
24.8095	Shaded
26.0595	Shaded
32.3035	Shaded
29.058	Shaded
33.0525	Shaded
30.3075	Shaded
24.8095	Shaded
24.8095	Shaded
24.8095	Shaded
24.8095	Shaded
24.8095	Shaded
26.559	Shaded
26.809	Shaded
26.559	Shaded
26.3095	Shaded
26.559	Shaded
26.809	Shaded
26.809	Shaded
26.809	Shaded
24.8095	Shaded
24.3095	Shaded
24.3095	Shaded
24.3095	Shaded
24.3095	Shaded
24.3095	Shaded
30.0565	Shaded
35.0475	Shaded
36.7925	Shaded
36.046	Shaded
35.05	Shaded
30.0575	Shaded
25.3095	Shaded
25.3095	Shaded
25.3095	Shaded
25.3095	Shaded
24.8095	Shaded
26.3095	Shaded
26.559	Shaded
26.809	Shaded
26.809	Shaded
26.809	Shaded
26.559	Shaded
26.559	Shaded
26.559	Shaded
24.3095	Shaded
24.3095	Shaded
24.3095	Shaded
24.3095	Shaded
24.3095	Shaded
24.5595	Shaded
30.556	Shaded
32.304	Shaded
33.8015	Shaded
32.5545	Shaded
32.8045	Shaded
26.809	Shaded
25.3095	Shaded
25.3095	Shaded
25.3095	Shaded
24.8095	Shaded
24.8095	Shaded
26.3095	Shaded
26.3095	Shaded
26.559	Shaded
26.3095	Shaded
26.3095	Shaded
26.3095	Shaded
26.3095	Shaded
26.06	Shaded
24.3095	Shaded
24.3095	Shaded
24.3095	Shaded
24.3095	Shaded
24.3095	Shaded
29.557	Shaded
33.7995	Shaded
34.3005	Shaded
34.052	Shaded
33.803	Shaded
33.5535	Shaded
32.555	Shaded
26.06	Shaded
25.3095	Shaded
25.3095	Shaded
24.8095	Shaded
25.0595	Shaded
26.3095	Shaded
26.809	Shaded
26.809	Shaded
26.809	Shaded
26.809	Shaded
26.809	Shaded
26.559	Shaded
24.5595	Shaded
24.3095	Shaded
24.3095	Shaded
24.3095	Shaded
24.3095	Shaded
24.8095	Shaded
31.3045	Shaded
32.5535	Shaded
32.5545	Shaded
32.3055	Shaded
32.555	Shaded
33.0545	Shaded
32.8045	Shaded
26.559	Shaded
25.5595	Shaded
25.3095	Shaded
24.8095	Shaded
24.8095	Shaded
26.3095	Shaded
26.3095	Shaded
26.3095	Shaded
26.3095	Shaded
26.3095	Shaded
26.3095	Shaded
26.3095	Shaded
24.3095	Shaded
24.3095	Shaded
24.3095	Shaded
24.3095	Shaded
24.8095	Shaded
26.0595	Shaded
31.5545	Shaded
31.306	Shaded
31.3065	Shaded
32.0555	Shaded
32.555	Shaded
33.3045	Shaded
33.304	Shaded
26.3095	Shaded
25.3095	Shaded
24.8095	Shaded
24.8095	Shaded
24.8095	Shaded
25.5595	Shaded
26.3095	Shaded
26.3095	Shaded
26.3095	Shaded
26.3095	Shaded
26.06	Shaded
25.5595	Shaded
24.3095	Shaded
24.3095	Shaded
24.3095	Shaded
24.8095	Shaded
24.8095	Shaded
26.5595	Shaded
28.5585	Shaded
29.558	Shaded
31.556	Shaded
32.305	Shaded
32.3055	Shaded
32.805	Shaded
33.0545	Shaded
26.3095	Shaded
25.3095	Shaded
24.8095	Shaded
24.8095	Shaded
24.8095	Shaded
24.8095	Shaded
25.3095	Shaded
25.3095	Shaded
25.5595	Shaded
25.81	Shaded
25.81	Shaded
24.8095	Shaded
24.3095	Shaded
24.3095	Shaded
24.3095	Shaded
24.3095	Shaded
24.8095	Shaded
25.3095	Shaded
27.309	Shaded
28.559	Shaded
30.0575	Shaded
30.5575	Shaded
30.058	Shaded
29.808	Shaded
28.8085	Shaded
25.0595	Shaded
24.8095	Shaded
24.3095	Shaded
24.3095	Shaded
24.3095	Shaded
24.8095	Shaded
24.8095	Shaded
25.3095	Shaded
25.3095	Shaded
25.3095	Shaded
24.8095	Shaded
24.3095	Shaded
24.3095	Shaded
24.3095	Shaded
24.3095	Shaded
24.3095	Shaded
24.5595	Shaded
24.8095	Shaded
26.3095	Shaded
27.559	Shaded
28.309	Shaded
29.558	Shaded
30.058	Shaded
29.558	Shaded
26.06	Shaded
24.8095	Shaded
24.3095	Shaded
23.809	Shaded
23.809	Shaded
24.596	Sun-exposed
24.596	Sun-exposed
24.596	Sun-exposed
24.596	Sun-exposed
24.596	Sun-exposed
24.596	Sun-exposed
24.596	Sun-exposed
24.596	Sun-exposed
24.596	Sun-exposed
24.596	Sun-exposed
24.596	Sun-exposed
24.596	Sun-exposed
24.596	Sun-exposed
24.596	Sun-exposed
25.096	Sun-exposed
26.096	Sun-exposed
26.596	Sun-exposed
26.596	Sun-exposed
26.096	Sun-exposed
25.096	Sun-exposed
25.096	Sun-exposed
24.596	Sun-exposed
24.596	Sun-exposed
24.096	Sun-exposed
24.096	Sun-exposed
24.096	Sun-exposed
24.096	Sun-exposed
24.596	Sun-exposed
24.596	Sun-exposed
24.596	Sun-exposed
24.596	Sun-exposed
24.596	Sun-exposed
24.596	Sun-exposed
24.596	Sun-exposed
24.596	Sun-exposed
24.596	Sun-exposed
24.596	Sun-exposed
24.596	Sun-exposed
24.596	Sun-exposed
25.596	Sun-exposed
30.093	Sun-exposed
28.595	Sun-exposed
27.595	Sun-exposed
26.596	Sun-exposed
25.596	Sun-exposed
25.096	Sun-exposed
25.096	Sun-exposed
24.596	Sun-exposed
24.596	Sun-exposed
24.596	Sun-exposed
24.596	Sun-exposed
24.596	Sun-exposed
24.596	Sun-exposed
24.596	Sun-exposed
24.596	Sun-exposed
24.596	Sun-exposed
25.096	Sun-exposed
25.096	Sun-exposed
25.096	Sun-exposed
25.096	Sun-exposed
25.096	Sun-exposed
25.096	Sun-exposed
25.096	Sun-exposed
25.096	Sun-exposed
25.596	Sun-exposed
27.095	Sun-exposed
26.596	Sun-exposed
26.096	Sun-exposed
25.596	Sun-exposed
25.596	Sun-exposed
25.096	Sun-exposed
25.096	Sun-exposed
25.096	Sun-exposed
25.096	Sun-exposed
25.096	Sun-exposed
25.096	Sun-exposed
25.096	Sun-exposed
25.096	Sun-exposed
25.096	Sun-exposed
25.096	Sun-exposed
25.096	Sun-exposed
25.096	Sun-exposed
25.096	Sun-exposed
25.096	Sun-exposed
25.096	Sun-exposed
25.096	Sun-exposed
25.096	Sun-exposed
25.096	Sun-exposed
25.096	Sun-exposed
25.596	Sun-exposed
25.596	Sun-exposed
25.096	Sun-exposed
25.096	Sun-exposed
25.096	Sun-exposed
25.096	Sun-exposed
25.096	Sun-exposed
25.096	Sun-exposed
24.596	Sun-exposed
24.596	Sun-exposed
24.596	Sun-exposed
25.096	Sun-exposed
25.096	Sun-exposed
25.096	Sun-exposed
25.096	Sun-exposed
25.096	Sun-exposed
25.096	Sun-exposed
25.096	Sun-exposed
25.096	Sun-exposed
25.096	Sun-exposed
25.096	Sun-exposed
24.596	Sun-exposed
25.096	Sun-exposed
25.096	Sun-exposed
25.096	Sun-exposed
26.096	Sun-exposed
25.596	Sun-exposed
25.596	Sun-exposed
25.596	Sun-exposed
26.096	Sun-exposed
25.096	Sun-exposed
24.596	Sun-exposed
24.596	Sun-exposed
24.596	Sun-exposed
24.596	Sun-exposed
24.596	Sun-exposed
24.596	Sun-exposed
24.596	Sun-exposed
24.596	Sun-exposed
26.596	Sun-exposed
26.596	Sun-exposed
25.096	Sun-exposed
25.096	Sun-exposed
24.596	Sun-exposed
24.596	Sun-exposed
25.096	Sun-exposed
25.096	Sun-exposed
25.096	Sun-exposed
25.096	Sun-exposed
25.096	Sun-exposed
25.596	Sun-exposed
25.096	Sun-exposed
25.096	Sun-exposed
24.596	Sun-exposed
25.096	Sun-exposed
25.096	Sun-exposed
24.596	Sun-exposed
24.596	Sun-exposed
24.596	Sun-exposed
24.596	Sun-exposed
24.596	Sun-exposed
24.596	Sun-exposed
24.596	Sun-exposed
27.095	Sun-exposed
35.584	Sun-exposed
29.094	Sun-exposed
26.096	Sun-exposed
25.596	Sun-exposed
25.096	Sun-exposed
25.096	Sun-exposed
25.096	Sun-exposed
25.096	Sun-exposed
25.096	Sun-exposed
25.096	Sun-exposed
25.096	Sun-exposed
24.596	Sun-exposed
24.596	Sun-exposed
24.596	Sun-exposed
25.096	Sun-exposed
24.596	Sun-exposed
24.596	Sun-exposed
24.596	Sun-exposed
24.096	Sun-exposed
24.096	Sun-exposed
24.096	Sun-exposed
24.096	Sun-exposed
24.596	Sun-exposed
26.096	Sun-exposed
34.586	Sun-exposed
39.074	Sun-exposed
32.59	Sun-exposed
26.596	Sun-exposed
25.596	Sun-exposed
25.096	Sun-exposed
25.096	Sun-exposed
25.096	Sun-exposed
24.596	Sun-exposed
24.596	Sun-exposed
24.596	Sun-exposed
25.096	Sun-exposed
25.596	Sun-exposed
25.596	Sun-exposed
25.096	Sun-exposed
25.596	Sun-exposed
24.596	Sun-exposed
24.096	Sun-exposed
24.096	Sun-exposed
24.096	Sun-exposed
24.096	Sun-exposed
24.096	Sun-exposed
24.096	Sun-exposed
24.596	Sun-exposed
34.087	Sun-exposed
39.572	Sun-exposed
42.063	Sun-exposed
32.59	Sun-exposed
26.096	Sun-exposed
25.596	Sun-exposed
25.096	Sun-exposed
24.596	Sun-exposed
24.596	Sun-exposed
24.096	Sun-exposed
24.096	Sun-exposed
24.596	Sun-exposed
25.596	Sun-exposed
25.596	Sun-exposed
25.596	Sun-exposed
25.096	Sun-exposed
24.096	Sun-exposed
24.096	Sun-exposed
23.595	Sun-exposed
23.595	Sun-exposed
23.595	Sun-exposed
23.595	Sun-exposed
23.595	Sun-exposed
23.595	Sun-exposed
26.596	Sun-exposed
33.588	Sun-exposed
37.579	Sun-exposed
40.569	Sun-exposed
26.096	Sun-exposed
25.096	Sun-exposed
24.596	Sun-exposed
24.096	Sun-exposed
24.096	Sun-exposed
24.096	Sun-exposed
23.595	Sun-exposed
23.595	Sun-exposed
24.596	Sun-exposed
25.096	Sun-exposed
25.596	Sun-exposed
24.596	Sun-exposed
23.595	Sun-exposed
23.595	Sun-exposed
23.595	Sun-exposed
23.595	Sun-exposed
23.095	Sun-exposed
23.595	Sun-exposed
23.595	Sun-exposed
23.595	Sun-exposed
24.096	Sun-exposed
24.096	Sun-exposed
24.596	Sun-exposed
26.096	Sun-exposed
25.596	Sun-exposed
24.096	Sun-exposed
23.595	Sun-exposed
23.595	Sun-exposed
23.095	Sun-exposed
23.095	Sun-exposed
23.095	Sun-exposed
23.095	Sun-exposed
23.595	Sun-exposed
23.595	Sun-exposed
24.096	Sun-exposed
24.596	Sun-exposed
23.595	Sun-exposed
23.595	Sun-exposed
23.095	Sun-exposed
23.095	Sun-exposed
23.095	Sun-exposed
23.095	Sun-exposed
23.095	Sun-exposed
23.095	Sun-exposed
23.595	Sun-exposed
25.096	Sun-exposed
35.085	Sun-exposed
42.063	Sun-exposed
44.055	Sun-exposed
32.59	Sun-exposed
25.596	Sun-exposed
24.096	Sun-exposed
23.595	Sun-exposed
24.096	Sun-exposed
24.096	Sun-exposed
24.096	Sun-exposed
24.096	Sun-exposed
23.595	Sun-exposed
23.595	Sun-exposed
23.595	Sun-exposed
23.595	Sun-exposed
23.595	Sun-exposed
23.595	Sun-exposed
23.595	Sun-exposed
23.095	Sun-exposed
23.095	Sun-exposed
23.095	Sun-exposed
23.595	Sun-exposed
23.595	Sun-exposed
24.096	Sun-exposed
30.593	Sun-exposed
40.569	Sun-exposed
42.561	Sun-exposed
43.557	Sun-exposed
42.561	Sun-exposed
26.596	Sun-exposed
25.596	Sun-exposed
25.096	Sun-exposed
24.596	Sun-exposed
24.596	Sun-exposed
24.596	Sun-exposed
24.596	Sun-exposed
24.096	Sun-exposed
24.096	Sun-exposed
24.096	Sun-exposed
23.595	Sun-exposed
23.595	Sun-exposed
23.595	Sun-exposed
23.595	Sun-exposed
23.595	Sun-exposed
23.595	Sun-exposed
23.595	Sun-exposed
24.096	Sun-exposed
25.096	Sun-exposed
25.596	Sun-exposed
31.591	Sun-exposed
40.071	Sun-exposed
41.565	Sun-exposed
41.565	Sun-exposed
38.077	Sun-exposed
29.094	Sun-exposed
26.096	Sun-exposed
25.096	Sun-exposed
24.596	Sun-exposed
24.096	Sun-exposed
24.096	Sun-exposed
24.096	Sun-exposed
24.096	Sun-exposed
24.096	Sun-exposed
24.096	Sun-exposed
24.096	Sun-exposed
24.096	Sun-exposed
24.096	Sun-exposed
24.096	Sun-exposed
24.096	Sun-exposed
24.096	Sun-exposed
24.596	Sun-exposed
24.596	Sun-exposed
24.596	Sun-exposed
25.096	Sun-exposed
32.59	Sun-exposed
37.08	Sun-exposed
37.08	Sun-exposed
34.586	Sun-exposed
32.091	Sun-exposed
30.593	Sun-exposed
25.596	Sun-exposed
25.096	Sun-exposed
24.596	Sun-exposed
24.596	Sun-exposed
24.596	Sun-exposed
24.596	Sun-exposed
24.096	Sun-exposed
24.096	Sun-exposed
24.096	Sun-exposed
24.096	Sun-exposed
24.096	Sun-exposed
24.096	Sun-exposed
24.596	Sun-exposed
24.596	Sun-exposed
24.596	Sun-exposed
25.096	Sun-exposed
25.096	Sun-exposed
25.096	Sun-exposed
25.596	Sun-exposed
32.59	Sun-exposed
38.077	Sun-exposed
35.584	Sun-exposed
32.091	Sun-exposed
30.093	Sun-exposed
29.094	Sun-exposed
25.596	Sun-exposed
25.596	Sun-exposed
25.096	Sun-exposed
25.096	Sun-exposed
25.096	Sun-exposed
24.596	Sun-exposed
24.596	Sun-exposed
24.596	Sun-exposed
24.596	Sun-exposed
24.596	Sun-exposed
24.596	Sun-exposed
24.596	Sun-exposed
25.096	Sun-exposed
25.096	Sun-exposed
25.596	Sun-exposed
25.596	Sun-exposed
25.596	Sun-exposed
25.596	Sun-exposed
26.096	Sun-exposed
34.586	Sun-exposed
34.586	Sun-exposed
32.59	Sun-exposed
30.593	Sun-exposed
29.094	Sun-exposed
28.595	Sun-exposed
25.596	Sun-exposed
25.596	Sun-exposed
25.096	Sun-exposed
25.096	Sun-exposed
25.096	Sun-exposed
25.096	Sun-exposed
25.096	Sun-exposed
25.096	Sun-exposed
25.096	Sun-exposed
25.096	Sun-exposed
25.096	Sun-exposed
25.096	Sun-exposed
25.096	Sun-exposed
25.096	Sun-exposed
25.096	Sun-exposed
25.096	Sun-exposed
25.596	Sun-exposed
25.596	Sun-exposed
25.596	Sun-exposed
26.096	Sun-exposed
25.096	Sun-exposed
25.096	Sun-exposed
25.096	Sun-exposed
25.096	Sun-exposed
25.596	Sun-exposed
25.596	Sun-exposed
25.596	Sun-exposed
25.096	Sun-exposed
25.596	Sun-exposed
25.096	Sun-exposed
25.096	Sun-exposed
25.096	Sun-exposed
25.096	Sun-exposed
25.096	Sun-exposed
25.596	Sun-exposed
25.596	Sun-exposed
25.096	Sun-exposed
25.096	Sun-exposed
25.596	Sun-exposed
25.596	Sun-exposed
25.596	Sun-exposed
26.096	Sun-exposed
25.596	Sun-exposed
26.096	Sun-exposed
27.595	Sun-exposed
26.596	Sun-exposed
26.096	Sun-exposed
26.096	Sun-exposed
26.096	Sun-exposed
26.096	Sun-exposed
25.596	Sun-exposed
25.596	Sun-exposed
25.596	Sun-exposed
26.096	Sun-exposed
25.596	Sun-exposed
25.596	Sun-exposed
25.596	Sun-exposed
25.596	Sun-exposed
26.096	Sun-exposed
28.095	Sun-exposed
26.596	Sun-exposed
26.096	Sun-exposed
26.096	Sun-exposed
26.596	Sun-exposed
26.596	Sun-exposed
26.596	Sun-exposed
26.096	Sun-exposed
26.596	Sun-exposed
27.095	Sun-exposed
27.595	Sun-exposed
26.596	Sun-exposed
26.596	Sun-exposed
26.596	Sun-exposed
26.596	Sun-exposed
26.096	Sun-exposed
26.096	Sun-exposed
26.096	Sun-exposed
26.096	Sun-exposed
26.096	Sun-exposed
26.096	Sun-exposed
26.096	Sun-exposed
26.096	Sun-exposed
26.596	Sun-exposed
30.093	Sun-exposed
36.083	Sun-exposed
27.595	Sun-exposed
27.095	Sun-exposed
27.095	Sun-exposed
26.596	Sun-exposed
26.596	Sun-exposed
26.596	Sun-exposed
26.596	Sun-exposed
26.596	Sun-exposed
27.095	Sun-exposed
26.596	Sun-exposed
26.096	Sun-exposed
26.096	Sun-exposed
26.096	Sun-exposed
26.096	Sun-exposed
26.096	Sun-exposed
26.096	Sun-exposed
26.096	Sun-exposed
26.096	Sun-exposed
26.096	Sun-exposed
26.096	Sun-exposed
[truncated: 978 more rows]

## Sheet: b
Supplementary Data 5. The source data underlying (a) Figure 1a, (b) Figure 2a, (c) Figure 2b, (d) Figure 2c, (e) Figure 4, (f-g) Supplementary Fig.2, (h) Supplementary Fig.5, (i) Supplementary Fig.6
CHR	SNP	UNADJ	GC	BONF	HOLM	SIDAK_SS	SIDAK_SD	FDR_BH	FDR_BY
12	1881663_28	3.291e-06	8.126e-06	0.08129	0.08129	0.07807	0.07807	0.08088	0.8648
13	2020699_47	6.548e-06	1.55e-05	0.1618	0.1618	0.1494	0.1493	0.08088	0.8648
11	1652060_107	3.408e-05	7.699e-05	0.8418	0.8418	0.5691	0.5691	0.2262	1
12	1796187_33	3.663e-05	7.278e-05	0.9048	0.9047	0.5954	0.5953	0.2262	1
8	935290_74	0.0001584	0.0003051	1	1	0.98	0.98	0.6185	1
13	2217923_81	0.0002264	0.000424	1	1	0.9963	0.9963	0.6185	1
10	1390790_87	0.0002559	0.000475	1	1	0.9982	0.9982	0.6185	1
11	1547748_85	0.0002755	0.000506	1	1	0.9989	0.9989	0.6185	1
6	712586_158	0.0003036	0.0005594	1	1	0.9994	0.9994	0.6185	1
11	1634818_65	0.0003063	0.0005567	1	1	0.9995	0.9995	0.6185	1
9	1095296_96	0.0003294	0.0005985	1	1	0.9997	0.9997	0.6185	1
13	2183187_46	0.0004688	0.0008359	1	1	1	1	0.6185	1
8	947687_35	0.0005025	0.0008889	1	1	1	1	0.6185	1
2	159185_231	0.0005199	0.0009161	1	1	1	1	0.6185	1
12	1826895_10	0.0005668	0.000991	1	1	1	1	0.6185	1
8	1016554_89	0.0005785	0.001015	1	1	1	1	0.6185	1
11	1704500_7	0.0005823	0.001013	1	1	1	1	0.6185	1
3	342345_129	0.0005918	0.001033	1	1	1	1	0.6185	1
1	29231_248	0.0006677	0.001154	1	1	1	1	0.6185	1
7	824885_59	0.0006985	0.001205	1	1	1	1	0.6185	1
14	2265881_7	0.0008115	0.001402	1	1	1	1	0.6185	1
14	2379007_50	0.0008128	0.001386	1	1	1	1	0.6185	1
12	1877462_41	0.0008235	0.001419	1	1	1	1	0.6185	1
14	2566564_245	0.000833	0.00139	1	1	1	1	0.6185	1
9	1106131_66	0.0008664	0.001469	1	1	1	1	0.6185	1
2	201430_57	0.0008703	0.001477	1	1	1	1	0.6185	1
14	2493547_73	0.0008887	0.001506	1	1	1	1	0.6185	1
11	1603588_58	0.0009024	0.001562	1	1	1	1	0.6185	1
9	1165429_63	0.0009039	0.00153	1	1	1	1	0.6185	1
4	434057_37	0.0009269	0.001582	1	1	1	1	0.6185	1
12	1849081_21	0.0009381	0.001534	1	1	1	1	0.6185	1
12	1742051_86	0.00094	0.001589	1	1	1	1	0.6185	1
1	106994_14	0.0009758	0.001641	1	1	1	1	0.6185	1
2	144105_132	0.0009774	0.001661	1	1	1	1	0.6185	1
4	466643_149	0.0009886	0.001647	1	1	1	1	0.6185	1
14	2472472_124	0.001017	0.001734	1	1	1	1	0.6185	1
7	887606_21	0.001021	0.001709	1	1	1	1	0.6185	1
2	219910_144	0.001036	0.001716	1	1	1	1	0.6185	1
4	359512_70	0.001046	0.0018	1	1	1	1	0.6185	1
10	1286059_19	0.00108	0.001754	1	1	1	1	0.6185	1
8	1061288_142	0.001134	0.001966	1	1	1	1	0.6185	1
10	1355704_30	0.001188	0.001892	1	1	1	1	0.6185	1
1	31019_30	0.001218	0.002014	1	1	1	1	0.6185	1
1	36425_168	0.001218	0.002015	1	1	1	1	0.6185	1
4	363218_36	0.001221	0.002026	1	1	1	1	0.6185	1
13	2088409_85	0.00123	0.002176	1	1	1	1	0.6185	1
4	464552_15	0.001259	0.00204	1	1	1	1	0.6185	1
9	1212565_15	0.001278	0.002159	1	1	1	1	0.6185	1
14	2415721_118	0.001294	0.002082	1	1	1	1	0.6185	1
10	1402790_125	0.001314	0.002111	1	1	1	1	0.6185	1
13	2187190_160	0.00132	0.002193	1	1	1	1	0.6185	1
14	2263897_19	0.001327	0.002174	1	1	1	1	0.6185	1
12	1806263_93	0.001335	0.002141	1	1	1	1	0.6185	1
14	2458298_170	0.001372	0.002254	1	1	1	1	0.6185	1
4	373703_28	0.001389	0.00228	1	1	1	1	0.6185	1
11	1588761_74	0.001402	0.002303	1	1	1	1	0.6185	1
5	619578_49	0.001536	0.002501	1	1	1	1	0.6579	1
12	1832971_88	0.001575	0.002608	1	1	1	1	0.6579	1
12	1909939_74	0.001611	0.00256	1	1	1	1	0.6579	1
10	1314342_10	0.001643	0.002665	1	1	1	1	0.6579	1
4	397589_32	0.001648	0.002771	1	1	1	1	0.6579	1
12	1902033_108	0.001651	0.002667	1	1	1	1	0.6579	1
12	1870900_54	0.001682	0.002674	1	1	1	1	0.6596	1
10	1457561_24	0.001722	0.002729	1	1	1	1	0.6642	1
4	355396_191	0.001748	0.002819	1	1	1	1	0.6642	1
5	540963_13	0.001815	0.002916	1	1	1	1	0.6745	1
14	2361050_75	0.00183	0.003094	1	1	1	1	0.6745	1
9	1245422_33	0.00193	0.002949	1	1	1	1	0.6944	1
13	2074628_164	0.00194	0.003232	1	1	1	1	0.6944	1
13	2041036_9	0.002032	0.003095	1	1	1	1	0.6944	1
11	1549061_28	0.002034	0.003237	1	1	1	1	0.6944	1
8	1056556_9	0.002049	0.003328	1	1	1	1	0.6944	1
13	2161123_174	0.002094	0.003337	1	1	1	1	0.6944	1
14	2305656_98	0.0021	0.003274	1	1	1	1	0.6944	1
10	1262235_108	0.002215	0.003505	1	1	1	1	0.6944	1
12	1913040_67	0.002332	0.003676	1	1	1	1	0.6944	1
10	1351213_81	0.00236	0.003732	1	1	1	1	0.6944	1
7	885542_23	0.00239	0.003772	1	1	1	1	0.6944	1
14	2378549_92	0.002453	0.003955	1	1	1	1	0.6944	1
8	1033290_118	0.002479	0.003984	1	1	1	1	0.6944	1
13	2087780_51	0.002516	0.003945	1	1	1	1	0.6944	1
12	1922068_181	0.002526	0.004013	1	1	1	1	0.6944	1
5	550800_38	0.002527	0.004018	1	1	1	1	0.6944	1
14	2529573_39	0.002543	0.003864	1	1	1	1	0.6944	1
8	982014_8	0.002546	0.003984	1	1	1	1	0.6944	1
9	1231982_139	0.002557	0.003901	1	1	1	1	0.6944	1
4	411453_25	0.002566	0.003967	1	1	1	1	0.6944	1
14	2311309_97	0.002569	0.004075	1	1	1	1	0.6944	1
12	1919199_118	0.002606	0.004012	1	1	1	1	0.6944	1
11	1558497_217	0.002624	0.004105	1	1	1	1	0.6944	1
6	743684_240	0.002638	0.004162	1	1	1	1	0.6944	1
12	1953156_72	0.002646	0.004125	1	1	1	1	0.6944	1
6	625334_157	0.002666	0.004226	1	1	1	1	0.6944	1
12	1784827_135	0.002712	0.00414	1	1	1	1	0.6944	1
14	2360206_99	0.002713	0.004245	1	1	1	1	0.6944	1
2	183495_144	0.002721	0.004311	1	1	1	1	0.6944	1
13	2131544_120	0.002737	0.004235	1	1	1	1	0.6944	1
1	92176_111	0.002769	0.004271	1	1	1	1	0.6944	1
2	147165_51	0.002783	0.004334	1	1	1	1	0.6944	1
2	156544_28	0.002856	0.004436	1	1	1	1	0.7056	1
11	1546614_92	0.002936	0.004635	1	1	1	1	0.7131	1
10	1368569_69	0.00296	0.004673	1	1	1	1	0.7131	1
4	364734_111	0.002995	0.004593	1	1	1	1	0.7131	1
14	2369938_142	0.003022	0.004562	1	1	1	1	0.7131	1
11	1677524_9	0.003031	0.00469	1	1	1	1	0.7131	1
4	425124_31	0.003108	0.004917	1	1	1	1	0.7178	1
9	1125326_174	0.003132	0.004872	1	1	1	1	0.7178	1
1	53704_76	0.003161	0.004835	1	1	1	1	0.7178	1
12	1934566_87	0.003168	0.004805	1	1	1	1	0.7178	1
12	1825597_161	0.003196	0.005025	1	1	1	1	0.7178	1
4	383845_37	0.003269	0.004894	1	1	1	1	0.7263	1
10	1306142_119	0.003293	0.005076	1	1	1	1	0.7263	1
10	1455109_27	0.003419	0.005242	1	1	1	1	0.7473	1
10	1428571_162	0.003497	0.00541	1	1	1	1	0.7553	1
13	2215517_41	0.003517	0.005352	1	1	1	1	0.7553	1
8	1008910_72	0.003547	0.005382	1	1	1	1	0.7553	1
10	1329036_62	0.003607	0.0055	1	1	1	1	0.7564	1
13	2028337_65	0.00365	0.005698	1	1	1	1	0.7564	1
5	526589_70	0.003739	0.005582	1	1	1	1	0.7564	1
3	337331_96	0.003742	0.00578	1	1	1	1	0.7564	1
2	126800_103	0.003803	0.0057	1	1	1	1	0.7564	1
14	2264279_65	0.003826	0.005836	1	1	1	1	0.7564	1
5	558983_72	0.003843	0.005838	1	1	1	1	0.7564	1
1	66366_28	0.003844	0.005901	1	1	1	1	0.7564	1
10	1261515_75	0.003848	0.005862	1	1	1	1	0.7564	1
1	13621_136	0.003858	0.00602	1	1	1	1	0.7564	1
1	98992_154	0.003892	0.005856	1	1	1	1	0.7571	1
12	1801092_216	0.003978	0.005829	1	1	1	1	0.7625	1
14	2457085_34	0.003982	0.00604	1	1	1	1	0.7625	1
11	1718127_96	0.004161	0.006342	1	1	1	1	0.7907	1
12	1838851_47	0.004198	0.006295	1	1	1	1	0.7916	1
2	159248_66	0.004264	0.006469	1	1	1	1	0.7979	1
14	2586371_30	0.004296	0.006429	1	1	1	1	0.7979	1
14	2550408_175	0.004361	0.006622	1	1	1	1	0.804	1
13	2064547_5	0.00441	0.006579	1	1	1	1	0.807	1
11	1689898_5	0.004485	0.006737	1	1	1	1	0.8147	1
6	671035_22	0.004532	0.006807	1	1	1	1	0.8159	1
10	1263303_145	0.004558	0.006919	1	1	1	1	0.8159	1
10	1357216_13	0.004616	0.007006	1	1	1	1	0.8187	1
6	654046_197	0.00464	0.006951	1	1	1	1	0.8187	1
14	2428849_42	0.004683	0.006847	1	1	1	1	0.8204	1
14	2473792_104	0.004719	0.007066	1	1	1	1	0.8209	1
7	782915_67	0.00485	0.007237	1	1	1	1	0.8292	1
8	965473_55	0.004863	0.007259	1	1	1	1	0.8292	1
14	2394426_74	0.004897	0.007307	1	1	1	1	0.8292	1
13	2208652_35	0.004906	0.007319	1	1	1	1	0.8292	1
14	2466934_75	0.004961	0.007395	1	1	1	1	0.8292	1
8	948312_101	0.004987	0.007441	1	1	1	1	0.8292	1
4	373785_98	0.00501	0.007472	1	1	1	1	0.8292	1
14	2479547_5	0.005209	0.00773	1	1	1	1	0.8292	1
11	1639286_84	0.005304	0.007863	1	1	1	1	0.8292	1
14	2394941_160	0.00531	0.00786	1	1	1	1	0.8292	1
13	2047102_62	0.005361	0.008028	1	1	1	1	0.8292	1
14	2570319_24	0.005376	0.008009	1	1	1	1	0.8292	1
1	74079_181	0.005413	0.007963	1	1	1	1	0.8292	1
12	1821099_107	0.005431	0.008114	1	1	1	1	0.8292	1
11	1540660_106	0.005448	0.0081	1	1	1	1	0.8292	1
5	499752_15	0.005475	0.00823	1	1	1	1	0.8292	1
13	2245330_71	0.00549	0.007959	1	1	1	1	0.8292	1
6	647467_62	0.005495	0.008198	1	1	1	1	0.8292	1
10	1302650_183	0.005499	0.008073	1	1	1	1	0.8292	1
2	174093_108	0.005551	0.008143	1	1	1	1	0.8292	1
10	1290705_82	0.005579	0.008331	1	1	1	1	0.8292	1
12	1775699_131	0.005626	0.008143	1	1	1	1	0.8292	1
10	1378727_39	0.005649	0.008391	1	1	1	1	0.8292	1
10	1265891_6	0.005654	0.008344	1	1	1	1	0.8292	1
13	2190304_251	0.005693	0.008311	1	1	1	1	0.8292	1
2	191033_85	0.005734	0.008507	1	1	1	1	0.8292	1
5	582782_21	0.005774	0.008579	1	1	1	1	0.8292	1
3	280282_37	0.005796	0.008459	1	1	1	1	0.8292	1
4	414326_93	0.005832	0.008537	1	1	1	1	0.8292	1
12	1833672_194	0.005851	0.008734	1	1	1	1	0.8292	1
7	816766_221	0.005875	0.008644	1	1	1	1	0.8292	1
13	2159345_27	0.0059	0.008617	1	1	1	1	0.8292	1
14	2375351_27	0.005949	0.008868	1	1	1	1	0.8292	1
14	2552034_85	0.00595	0.008745	1	1	1	1	0.8292	1
10	1367695_258	0.00598	0.00869	1	1	1	1	0.8292	1
13	1976642_28	0.006024	0.008846	1	1	1	1	0.8292	1
13	2210546_47	0.006026	0.008792	1	1	1	1	0.8292	1
8	1079496_203	0.006049	0.008963	1	1	1	1	0.8292	1
10	1392891_116	0.006076	0.008855	1	1	1	1	0.8292	1
14	2322246_71	0.006114	0.009221	1	1	1	1	0.8299	1
9	1099496_42	0.006261	0.008928	1	1	1	1	0.8378	1
11	1531075_88	0.006261	0.009162	1	1	1	1	0.8378	1
11	1514516_92	0.006314	0.009167	1	1	1	1	0.8378	1
13	2047711_29	0.006318	0.009244	1	1	1	1	0.8378	1
4	435598_133	0.006342	0.009459	1	1	1	1	0.8378	1
12	1742852_53	0.006482	0.009566	1	1	1	1	0.8517	1
13	2108343_143	0.006534	0.009293	1	1	1	1	0.8536	1
10	1437252_28	0.006566	0.009536	1	1	1	1	0.8536	1
1	101566_158	0.00667	0.009819	1	1	1	1	0.8585	1
12	1859707_40	0.006695	0.009758	1	1	1	1	0.8585	1
9	1149231_31	0.006749	0.00999	1	1	1	1	0.8585	1
4	396329_246	0.006771	0.009943	1	1	1	1	0.8585	1
6	733354_48	0.006831	0.009954	1	1	1	1	0.8585	1
6	665898_23	0.006842	0.009737	1	1	1	1	0.8585	1
11	1602449_26	0.00685	0.00986	1	1	1	1	0.8585	1
9	1208716_137	0.006881	0.009936	1	1	1	1	0.8585	1
10	1441923_138	0.006958	0.01026	1	1	1	1	0.8614	1
13	2221066_244	0.006974	0.01011	1	1	1	1	0.8614	1
14	2425326_112	0.007063	0.01033	1	1	1	1	0.8647	1
10	1427968_30	0.007091	0.01024	1	1	1	1	0.8647	1
14	2304497_106	0.007131	0.01032	1	1	1	1	0.8647	1
13	2014270_125	0.007141	0.01014	1	1	1	1	0.8647	1
10	1422225_147	0.007183	0.0105	1	1	1	1	0.8655	1
5	541014_92	0.007266	0.01051	1	1	1	1	0.8672	1
6	625730_76	0.007267	0.01041	1	1	1	1	0.8672	1
13	2196831_97	0.007426	0.01083	1	1	1	1	0.8819	1
6	696935_202	0.007514	0.01073	1	1	1	1	0.8881	1
7	776702_73	0.007596	0.01126	1	1	1	1	0.8883	1
9	1195564_36	0.007615	0.01112	1	1	1	1	0.8883	1
11	1521788_75	0.007718	0.01116	1	1	1	1	0.8883	1
14	2278079_42	0.007739	0.01117	1	1	1	1	0.8883	1
2	115322_50	0.00775	0.01098	1	1	1	1	0.8883	1
11	1668766_75	0.007754	0.011	1	1	1	1	0.8883	1
11	1510503_165	0.007767	0.0112	1	1	1	1	0.8883	1
8	1046727_47	0.007836	0.01117	1	1	1	1	0.8889	1
11	1548493_38	0.007896	0.01143	1	1	1	1	0.8889	1
14	2490967_13	0.007951	0.01158	1	1	1	1	0.8889	1
14	2339700_77	0.008064	0.01138	1	1	1	1	0.8889	1
6	698614_31	0.008154	0.01173	1	1	1	1	0.8889	1
12	1855933_182	0.008165	0.0117	1	1	1	1	0.8889	1
11	1558104_91	0.008185	0.0119	1	1	1	1	0.8889	1
2	147573_88	0.008308	0.01191	1	1	1	1	0.8889	1
1	36814_173	0.008315	0.0121	1	1	1	1	0.8889	1
13	2133958_136	0.008368	0.01173	1	1	1	1	0.8889	1
8	996893_67	0.008431	0.01198	1	1	1	1	0.8889	1
9	1199343_66	0.008437	0.01207	1	1	1	1	0.8889	1
7	770565_108	0.008465	0.01208	1	1	1	1	0.8889	1
9	1093449_184	0.008478	0.01214	1	1	1	1	0.8889	1
7	894291_129	0.008647	0.01264	1	1	1	1	0.8889	1
4	488698_31	0.008685	0.01236	1	1	1	1	0.8889	1
13	2062609_122	0.008809	0.01241	1	1	1	1	0.8889	1
12	1731534_127	0.008882	0.01269	1	1	1	1	0.8889	1
5	549678_137	0.008888	0.0128	1	1	1	1	0.8889	1
14	2388100_80	0.00891	0.01277	1	1	1	1	0.8889	1
10	1396787_94	0.008969	0.01294	1	1	1	1	0.8889	1
12	1919589_115	0.008991	0.01258	1	1	1	1	0.8889	1
7	862383_99	0.008997	0.0129	1	1	1	1	0.8889	1
7	909207_27	0.009052	0.01301	1	1	1	1	0.8889	1
7	808548_166	0.009068	0.01305	1	1	1	1	0.8889	1
4	408555_197	0.009082	0.01281	1	1	1	1	0.8889	1
14	2398621_83	0.009093	0.01268	1	1	1	1	0.8889	1
10	1299472_64	0.009117	0.01301	1	1	1	1	0.8889	1
13	2175320_98	0.009151	0.01307	1	1	1	1	0.8889	1
11	1593664_81	0.009161	0.01317	1	1	1	1	0.8889	1
12	1905696_7	0.009187	0.0129	1	1	1	1	0.8889	1
8	1072318_71	0.009203	0.01294	1	1	1	1	0.8889	1
4	467037_64	0.009217	0.01318	1	1	1	1	0.8889	1
14	2276174_73	0.009277	0.01295	1	1	1	1	0.8889	1
2	178444_43	0.009283	0.01319	1	1	1	1	0.8889	1
11	1708093_127	0.009286	0.01318	1	1	1	1	0.8889	1
12	1847528_39	0.009291	0.01311	1	1	1	1	0.8889	1
14	2546175_130	0.009319	0.01323	1	1	1	1	0.8889	1
9	1087387_170	0.00932	0.01335	1	1	1	1	0.8889	1
8	946117_122	0.009323	0.01327	1	1	1	1	0.8889	1
7	857596_194	0.009351	0.01324	1	1	1	1	0.8889	1
7	780374_65	0.009386	0.01332	1	1	1	1	0.8889	1
10	1371265_62	0.009411	0.01342	1	1	1	1	0.8889	1
10	1360431_130	0.009419	0.01342	1	1	1	1	0.8889	1
10	1327175_73	0.009465	0.01343	1	1	1	1	0.8889	1
11	1560300_63	0.009468	0.01336	1	1	1	1	0.8889	1
9	1164393_23	0.009475	0.01354	1	1	1	1	0.8889	1
11	1657285_186	0.009567	0.01325	1	1	1	1	0.8889	1
5	536583_137	0.009613	0.0136	1	1	1	1	0.8889	1
11	1624999_11	0.009799	0.01385	1	1	1	1	0.8889	1
5	611579_237	0.009805	0.01389	1	1	1	1	0.8889	1
14	2592194_184	0.00982	0.01387	1	1	1	1	0.8889	1
11	1667687_180	0.00991	0.01418	1	1	1	1	0.8889	1
11	1592818_44	0.009998	0.01416	1	1	1	1	0.8889	1
14	2529864_37	0.01003	0.01413	1	1	1	1	0.8889	1
10	1289305_8	0.01005	0.01448	1	1	1	1	0.8889	1
13	2172491_7	0.01008	0.01403	1	1	1	1	0.8889	1
1	47065_101	0.01026	0.01424	1	1	1	1	0.8889	1
14	2429926_118	0.01029	0.01455	1	1	1	1	0.8889	1
5	611291_101	0.01034	0.01473	1	1	1	1	0.8889	1
14	2511784_123	0.01035	0.01466	1	1	1	1	0.8889	1
14	2508457_211	0.01038	0.01467	1	1	1	1	0.8889	1
11	1642657_62	0.01038	0.01463	1	1	1	1	0.8889	1
13	2213759_155	0.01039	0.01447	1	1	1	1	0.8889	1
6	712599_23	0.01042	0.01482	1	1	1	1	0.8889	1
5	607892_84	0.01043	0.01458	1	1	1	1	0.8889	1
1	16698_27	0.01044	0.01471	1	1	1	1	0.8889	1
8	1028700_180	0.01046	0.01484	1	1	1	1	0.8889	1
11	1563051_199	0.01046	0.01462	1	1	1	1	0.8889	1
11	1642766_29	0.01049	0.01479	1	1	1	1	0.8889	1
3	311003_147	0.01052	0.01479	1	1	1	1	0.8889	1
3	236856_193	0.01052	0.01463	1	1	1	1	0.8889	1
6	631239_26	0.01053	0.01486	1	1	1	1	0.8889	1
3	334429_121	0.01056	0.01471	1	1	1	1	0.8889	1
8	1052322_49	0.01056	0.01473	1	1	1	1	0.8889	1
4	373605_76	0.01057	0.01482	1	1	1	1	0.8889	1
7	831153_137	0.01058	0.01488	1	1	1	1	0.8889	1
10	1410029_22	0.01058	0.01488	1	1	1	1	0.8889	1
13	2016709_102	0.0107	0.01503	1	1	1	1	0.8941	1
7	876338_16	0.01078	0.01513	1	1	1	1	0.8941	1
1	13050_124	0.0108	0.01516	1	1	1	1	0.8941	1
14	2296503_29	0.01081	0.01533	1	1	1	1	0.8941	1
13	2044160_9	0.01093	0.01542	1	1	1	1	0.8941	1
1	9489_102	0.01101	0.01519	1	1	1	1	0.8941	1
6	753216_157	0.01116	0.01563	1	1	1	1	0.8941	1
10	1329305_216	0.01123	0.01571	1	1	1	1	0.8941	1
13	2180307_28	0.01125	0.01576	1	1	1	1	0.8941	1
10	1354828_183	0.01131	0.01602	1	1	1	1	0.8941	1
14	2408532_47	0.01144	0.01603	1	1	1	1	0.8941	1
8	972763_26	0.01145	0.01583	1	1	1	1	0.8941	1
2	147876_160	0.01148	0.01598	1	1	1	1	0.8941	1
11	1682189_106	0.01148	0.01618	1	1	1	1	0.8941	1
14	2557311_57	0.01149	0.01615	1	1	1	1	0.8941	1
4	473908_135	0.01157	0.01626	1	1	1	1	0.8941	1
8	945514_147	0.01159	0.01607	1	1	1	1	0.8941	1
2	171831_117	0.0116	0.01602	1	1	1	1	0.8941	1
3	322438_176	0.01166	0.01618	1	1	1	1	0.8941	1
11	1683725_73	0.01166	0.01638	1	1	1	1	0.8941	1
14	2366717_23	0.01175	0.01664	1	1	1	1	0.8941	1
7	858140_194	0.01176	0.01628	1	1	1	1	0.8941	1
1	25976_111	0.01184	0.01658	1	1	1	1	0.8941	1
12	1820418_40	0.0119	0.0165	1	1	1	1	0.8941	1
11	1528397_249	0.01197	0.01642	1	1	1	1	0.8941	1
10	1340228_89	0.01199	0.01687	1	1	1	1	0.8941	1
13	2130765_159	0.01199	0.01669	1	1	1	1	0.8941	1
2	194502_127	0.01203	0.01669	1	1	1	1	0.8941	1
8	927230_18	0.01206	0.01676	1	1	1	1	0.8941	1
13	2051162_90	0.01211	0.01687	1	1	1	1	0.8941	1
12	1823185_156	0.01213	0.01679	1	1	1	1	0.8941	1
7	866113_90	0.01214	0.01701	1	1	1	1	0.8941	1
2	180360_221	0.01214	0.01727	1	1	1	1	0.8941	1
7	823689_174	0.01222	0.01699	1	1	1	1	0.8941	1
10	1394005_106	0.01224	0.01715	1	1	1	1	0.8941	1
14	2365269_175	0.01231	0.0169	1	1	1	1	0.8941	1
9	1188402_149	0.01232	0.0171	1	1	1	1	0.8941	1
1	62763_192	0.01235	0.01687	1	1	1	1	0.8941	1
11	1658247_198	0.01238	0.01733	1	1	1	1	0.8941	1
6	662950_15	0.01246	0.01735	1	1	1	1	0.8941	1
12	1725122_21	0.0125	0.01735	1	1	1	1	0.8941	1
13	2018856_167	0.01251	0.01737	1	1	1	1	0.8941	1
14	2534604_137	0.01251	0.0175	1	1	1	1	0.8941	1
1	23482_160	0.01253	0.01722	1	1	1	1	0.8941	1
7	819720_52	0.01264	0.01714	1	1	1	1	0.8941	1
10	1371223_245	0.01268	0.01788	1	1	1	1	0.8941	1
1	47397_201	0.01277	0.0177	1	1	1	1	0.8941	1
13	2216174_34	0.01285	0.01791	1	1	1	1	0.8941	1
10	1442078_91	0.01288	0.01782	1	1	1	1	0.8941	1
8	984504_40	0.01289	0.01759	1	1	1	1	0.8941	1
14	2470970_15	0.01293	0.0178	1	1	1	1	0.8941	1
14	2316443_23	0.01294	0.01791	1	1	1	1	0.8941	1
10	1282868_7	0.01295	0.01785	1	1	1	1	0.8941	1
1	97279_28	0.01299	0.01807	1	1	1	1	0.8941	1
2	168758_125	0.01301	0.01822	1	1	1	1	0.8941	1
10	1359725_134	0.01305	0.01805	1	1	1	1	0.8941	1
9	1099610_30	0.01306	0.0181	1	1	1	1	0.8941	1
12	1801813_11	0.01307	0.01801	1	1	1	1	0.8941	1
3	250013_37	0.01309	0.01825	1	1	1	1	0.8941	1
7	869453_21	0.01319	0.01807	1	1	1	1	0.8941	1
13	2051443_76	0.01321	0.01826	1	1	1	1	0.8941	1
14	2327245_70	0.01322	0.018	1	1	1	1	0.8941	1
14	2405244_89	0.01324	0.01852	1	1	1	1	0.8941	1
13	2122464_156	0.01331	0.01829	1	1	1	1	0.8941	1
12	1915523_32	0.01333	0.01849	1	1	1	1	0.8941	1
9	1113973_95	0.01337	0.01863	1	1	1	1	0.8941	1
8	1014921_8	0.01341	0.01845	1	1	1	1	0.8941	1
13	2069496_136	0.01343	0.01838	1	1	1	1	0.8941	1
5	515366_58	0.01344	0.01841	1	1	1	1	0.8941	1
11	1577345_8	0.01348	0.01875	1	1	1	1	0.8941	1
1	67006_67	0.01351	0.01875	1	1	1	1	0.8941	1
4	424774_72	0.01353	0.01872	1	1	1	1	0.8941	1
12	1944063_181	0.01353	0.01854	1	1	1	1	0.8941	1
3	346563_28	0.01353	0.01868	1	1	1	1	0.8941	1
13	2127871_52	0.01354	0.01873	1	1	1	1	0.8941	1
10	1369171_61	0.01358	0.01864	1	1	1	1	0.8941	1
10	1330864_216	0.01358	0.01867	1	1	1	1	0.8941	1
1	16370_122	0.01361	0.01862	1	1	1	1	0.8941	1
11	1521797_20	0.01362	0.01868	1	1	1	1	0.8941	1
10	1441965_81	0.01368	0.01885	1	1	1	1	0.8941	1
14	2267343_146	0.01371	0.01916	1	1	1	1	0.8941	1
14	2297391_21	0.01377	0.01906	1	1	1	1	0.8941	1
13	2036376_179	0.01382	0.01897	1	1	1	1	0.8941	1
8	1055239_149	0.01385	0.0189	1	1	1	1	0.8941	1
1	95491_160	0.01385	0.01904	1	1	1	1	0.8941	1
11	1630843_82	0.01388	0.01914	1	1	1	1	0.8941	1
3	274247_56	0.0139	0.01906	1	1	1	1	0.8941	1
13	2084297_19	0.01391	0.01917	1	1	1	1	0.8941	1
12	1936914_179	0.01393	0.01911	1	1	1	1	0.8941	1
7	904377_21	0.01393	0.01922	1	1	1	1	0.8941	1
8	1046340_54	0.01393	0.01913	1	1	1	1	0.8941	1
13	2180341_153	0.01397	0.01939	1	1	1	1	0.8943	1
2	172526_200	0.01411	0.01919	1	1	1	1	0.8997	1
13	2077400_64	0.01417	0.01947	1	1	1	1	0.8997	1
10	1266554_113	0.01418	0.0196	1	1	1	1	0.8997	1
3	337331_95	0.01427	0.01961	1	1	1	1	0.8997	1
10	1342526_82	0.01428	0.01961	1	1	1	1	0.8997	1
11	1519596_59	0.01428	0.0195	1	1	1	1	0.8997	1
12	1881485_42	0.01439	0.01975	1	1	1	1	0.8997	1
7	766256_200	0.01453	0.02013	1	1	1	1	0.8997	1
12	1823127_56	0.01467	0.02009	1	1	1	1	0.8997	1
5	520986_171	0.0147	0.02049	1	1	1	1	0.8997	1
13	2080630_18	0.0147	0.02021	1	1	1	1	0.8997	1
1	49725_175	0.01476	0.01995	1	1	1	1	0.8997	1
14	2571405_82	0.0148	0.02038	1	1	1	1	0.8997	1
8	1068319_131	0.01489	0.02047	1	1	1	1	0.8997	1
12	1849511_54	0.01495	0.02059	1	1	1	1	0.8997	1
12	1821316_129	0.01496	0.02017	1	1	1	1	0.8997	1
13	2155925_19	0.01497	0.0206	1	1	1	1	0.8997	1
14	2575730_71	0.01498	0.02073	1	1	1	1	0.8997	1
7	829699_120	0.01499	0.0203	1	1	1	1	0.8997	1
10	1426322_19	0.015	0.02089	1	1	1	1	0.8997	1
7	785692_118	0.01506	0.02048	1	1	1	1	0.8997	1
10	1393142_24	0.01507	0.02047	1	1	1	1	0.8997	1
6	678879_140	0.01513	0.02051	1	1	1	1	0.8997	1
8	978720_231	0.01517	0.02052	1	1	1	1	0.8997	1
2	120300_58	0.01523	0.0207	1	1	1	1	0.8997	1
11	1718127_89	0.01524	0.02082	1	1	1	1	0.8997	1
11	1626974_64	0.01524	0.0211	1	1	1	1	0.8997	1
6	659553_107	0.01525	0.02082	1	1	1	1	0.8997	1
10	1354161_18	0.01531	0.02118	1	1	1	1	0.8997	1
11	1524496_96	0.01545	0.02084	1	1	1	1	0.8997	1
12	1731383_168	0.01547	0.0211	1	1	1	1	0.8997	1
14	2415721_140	0.01551	0.02086	1	1	1	1	0.8997	1
3	264710_156	0.01554	0.0213	1	1	1	1	0.8997	1
11	1607528_148	0.01562	0.02118	1	1	1	1	0.8997	1
4	407753_71	0.01576	0.02148	1	1	1	1	0.8997	1
10	1415478_111	0.01577	0.02175	1	1	1	1	0.8997	1
14	2343111_140	0.01583	0.0216	1	1	1	1	0.8997	1
10	1375464_69	0.01586	0.02158	1	1	1	1	0.8997	1
10	1352215_141	0.01586	0.02182	1	1	1	1	0.8997	1
7	903513_63	0.01598	0.02184	1	1	1	1	0.8997	1
11	1707915_96	0.01599	0.0215	1	1	1	1	0.8997	1
4	401706_217	0.016	0.02184	1	1	1	1	0.8997	1
14	2334594_65	0.01604	0.02184	1	1	1	1	0.8997	1
14	2430883_29	0.01604	0.02176	1	1	1	1	0.8997	1
11	1533759_140	0.01605	0.02189	1	1	1	1	0.8997	1
11	1692308_169	0.01605	0.02163	1	1	1	1	0.8997	1
7	769294_164	0.01609	0.02216	1	1	1	1	0.8997	1
11	1700633_86	0.01609	0.02227	1	1	1	1	0.8997	1
2	162700_147	0.01619	0.02179	1	1	1	1	0.8997	1
11	1628041_137	0.01626	0.02203	1	1	1	1	0.8997	1
5	532258_138	0.01632	0.02193	1	1	1	1	0.8997	1
5	532080_148	0.01641	0.02211	1	1	1	1	0.8997	1
13	2016770_168	0.01646	0.02236	1	1	1	1	0.8997	1
12	1754847_171	0.01655	0.02263	1	1	1	1	0.8997	1
11	1554259_19	0.01669	0.02249	1	1	1	1	0.8997	1
2	177259_22	0.01682	0.02306	1	1	1	1	0.8997	1
3	272841_98	0.01701	0.0231	1	1	1	1	0.8997	1
13	2148023_94	0.01703	0.02311	1	1	1	1	0.8997	1
14	2311381_200	0.01706	0.02283	1	1	1	1	0.8997	1
9	1165474_54	0.01707	0.02305	1	1	1	1	0.8997	1
13	2214533_76	0.01711	0.02317	1	1	1	1	0.8997	1
14	2336613_106	0.01712	0.02318	1	1	1	1	0.8997	1
4	406539_81	0.01713	0.0232	1	1	1	1	0.8997	1
2	118746_159	0.01716	0.02333	1	1	1	1	0.8997	1
9	1197925_95	0.01719	0.02323	1	1	1	1	0.8997	1
12	1932737_163	0.01724	0.02336	1	1	1	1	0.8997	1
12	1910651_77	0.01727	0.02329	1	1	1	1	0.8997	1
10	1391204_21	0.01732	0.02369	1	1	1	1	0.8997	1
14	2380147_10	0.01751	0.02346	1	1	1	1	0.8997	1
12	1721920_90	0.01753	0.02389	1	1	1	1	0.8997	1
13	2192834_54	0.01756	0.02374	1	1	1	1	0.8997	1
14	2383264_34	0.01757	0.02379	1	1	1	1	0.8997	1
11	1538001_202	0.01761	0.02393	1	1	1	1	0.8997	1
12	1760169_48	0.01764	0.02369	1	1	1	1	0.8997	1
6	630850_22	0.01769	0.02412	1	1	1	1	0.8997	1
13	2042338_38	0.01771	0.02375	1	1	1	1	0.8997	1
14	2443668_136	0.01773	0.0239	1	1	1	1	0.8997	1
9	1208327_148	0.01773	0.02395	1	1	1	1	0.8997	1
7	770045_87	0.01777	0.02417	1	1	1	1	0.8997	1
5	623787_48	0.01779	0.024	1	1	1	1	0.8997	1
14	2477701_67	0.01789	0.02386	1	1	1	1	0.8997	1
8	1064101_70	0.01792	0.0243	1	1	1	1	0.8997	1
11	1715666_170	0.01797	0.02404	1	1	1	1	0.8997	1
8	934707_30	0.01802	0.02426	1	1	1	1	0.8997	1
11	1668316_66	0.01803	0.02443	1	1	1	1	0.8997	1
7	825183_112	0.01807	0.02438	1	1	1	1	0.8997	1
9	1096643_161	0.01811	0.02434	1	1	1	1	0.8997	1
4	432370_37	0.01813	0.02454	1	1	1	1	0.8997	1
13	2002717_196	0.01815	0.02447	1	1	1	1	0.8997	1
12	1880171_8	0.01819	0.02449	1	1	1	1	0.8997	1
12	1856209_66	0.0183	0.02494	1	1	1	1	0.8997	1
5	502426_164	0.01854	0.02468	1	1	1	1	0.8997	1
5	535083_49	0.01857	0.02518	1	1	1	1	0.8997	1
12	1736934_75	0.01861	0.02509	1	1	1	1	0.8997	1
11	1490092_17	0.01865	0.02499	1	1	1	1	0.8997	1
13	2195857_82	0.01869	0.02524	1	1	1	1	0.8997	1
8	1013058_125	0.01874	0.02506	1	1	1	1	0.8997	1
10	1329561_22	0.01876	0.02523	1	1	1	1	0.8997	1
11	1592818_19	0.01878	0.02515	1	1	1	1	0.8997	1
11	1540684_79	0.01895	0.02569	1	1	1	1	0.8997	1
1	32013_202	0.0191	0.02567	1	1	1	1	0.8997	1
8	976083_116	0.01914	0.02563	1	1	1	1	0.8997	1
13	2087228_84	0.01916	0.0259	1	1	1	1	0.8997	1
9	1153418_53	0.0192	0.02583	1	1	1	1	0.8997	1
12	1722822_68	0.0192	0.02548	1	1	1	1	0.8997	1
14	2322856_192	0.01924	0.02586	1	1	1	1	0.8997	1
12	1971292_248	0.01926	0.0259	1	1	1	1	0.8997	1
10	1441671_131	0.01928	0.02579	1	1	1	1	0.8997	1
8	1081137_75	0.01931	0.02579	1	1	1	1	0.8997	1
13	2167255_56	0.01933	0.02585	1	1	1	1	0.8997	1
4	485622_26	0.01963	0.02629	1	1	1	1	0.8997	1
10	1395245_183	0.01967	0.02653	1	1	1	1	0.8997	1
10	1431777_196	0.01967	0.02635	1	1	1	1	0.8997	1
5	575026_131	0.0197	0.02636	1	1	1	1	0.8997	1
14	2265491_17	0.01973	0.02639	1	1	1	1	0.8997	1
9	1168912_114	0.01981	0.02662	1	1	1	1	0.8997	1
10	1455274_173	0.01983	0.02676	1	1	1	1	0.8997	1
6	734456_182	0.01989	0.02682	1	1	1	1	0.8997	1
7	857945_203	0.0199	0.02644	1	1	1	1	0.8997	1
10	1301320_176	0.01995	0.0267	1	1	1	1	0.8997	1
12	1881468_44	0.01997	0.02682	1	1	1	1	0.8997	1
12	1729159_204	0.02002	0.02685	1	1	1	1	0.8997	1
2	207001_11	0.02005	0.02654	1	1	1	1	0.8997	1
14	2548098_60	0.02006	0.027	1	1	1	1	0.8997	1
14	2329848_68	0.02007	0.02683	1	1	1	1	0.8997	1
11	1580475_144	0.02008	0.02674	1	1	1	1	0.8997	1
11	1694249_117	0.02017	0.02665	1	1	1	1	0.8997	1
12	1752117_32	0.02021	0.0271	1	1	1	1	0.8997	1
4	446395_9	0.02024	0.02706	1	1	1	1	0.8997	1
1	27963_80	0.02025	0.02718	1	1	1	1	0.8997	1
7	876593_18	0.02026	0.02736	1	1	1	1	0.8997	1
14	2372612_168	0.02029	0.02716	1	1	1	1	0.8997	1
6	691844_51	0.02033	0.02717	1	1	1	1	0.8997	1
10	1315587_110	0.02033	0.02698	1	1	1	1	0.8997	1
11	1642273_143	0.02035	0.02709	1	1	1	1	0.8997	1
4	356162_158	0.02036	0.02707	1	1	1	1	0.8997	1
6	700088_25	0.02049	0.02756	1	1	1	1	0.8997	1
11	1479259_66	0.02051	0.02736	1	1	1	1	0.8997	1
5	580345_140	0.02065	0.02764	1	1	1	1	0.8997	1
7	807289_24	0.02065	0.02754	1	1	1	1	0.8997	1
10	1396900_61	0.02067	0.02722	1	1	1	1	0.8997	1
5	606064_51	0.02069	0.02763	1	1	1	1	0.8997	1
14	2271097_74	0.02072	0.02776	1	1	1	1	0.8997	1
3	227644_132	0.02072	0.02767	1	1	1	1	0.8997	1
6	676510_8	0.02073	0.0278	1	1	1	1	0.8997	1
11	1528070_90	0.02074	0.02768	1	1	1	1	0.8997	1
14	2313265_120	0.02074	0.0276	1	1	1	1	0.8997	1
13	2184466_14	0.02075	0.02765	1	1	1	1	0.8997	1
12	1896822_52	0.02076	0.02767	1	1	1	1	0.8997	1
1	50270_32	0.02079	0.02795	1	1	1	1	0.8997	1
3	322005_69	0.02083	0.02774	1	1	1	1	0.8997	1
14	2338840_54	0.02084	0.02758	1	1	1	1	0.8997	1
8	968939_33	0.02086	0.02768	1	1	1	1	0.8997	1
14	2335534_128	0.02086	0.02779	1	1	1	1	0.8997	1
13	2186994_61	0.02097	0.02802	1	1	1	1	0.8997	1
1	7866_41	0.02098	0.02783	1	1	1	1	0.8997	1
11	1574184_140	0.02099	0.02827	1	1	1	1	0.8997	1
13	2159023_57	0.02104	0.02795	1	1	1	1	0.8997	1
14	2520829_205	0.02121	0.02837	1	1	1	1	0.8997	1
9	1114799_55	0.02122	0.02841	1	1	1	1	0.8997	1
1	64064_44	0.02124	0.028	1	1	1	1	0.8997	1
5	518318_62	0.02127	0.02832	1	1	1	1	0.8997	1
14	2457085_157	0.02128	0.02833	1	1	1	1	0.8997	1
11	1554012_212	0.02129	0.02827	1	1	1	1	0.8997	1
8	1060058_70	0.02131	0.02884	1	1	1	1	0.8997	1
10	1276020_75	0.02133	0.02878	1	1	1	1	0.8997	1
3	244628_72	0.02136	0.02879	1	1	1	1	0.8997	1
11	1645657_209	0.02137	0.02845	1	1	1	1	0.8997	1
12	1795376_12	0.0214	0.02837	1	1	1	1	0.8997	1
13	2042517_122	0.02145	0.0287	1	1	1	1	0.8997	1
12	1849063_55	0.02159	0.02827	1	1	1	1	0.8997	1
13	2152652_168	0.02161	0.02839	1	1	1	1	0.8997	1
2	190774_25	0.02164	0.02876	1	1	1	1	0.8997	1
12	1740322_34	0.02165	0.02849	1	1	1	1	0.8997	1
14	2285489_217	0.02166	0.02874	1	1	1	1	0.8997	1
13	2002134_192	0.02167	0.02887	1	1	1	1	0.8997	1
13	2098384_27	0.02171	0.02856	1	1	1	1	0.8997	1
14	2363491_41	0.02172	0.02878	1	1	1	1	0.8997	1
13	2044466_113	0.02172	0.02887	1	1	1	1	0.8997	1
2	199397_73	0.02173	0.02889	1	1	1	1	0.8997	1
14	2533101_73	0.02173	0.02907	1	1	1	1	0.8997	1
11	1580633_189	0.02176	0.02917	1	1	1	1	0.8997	1
12	1841115_113	0.02177	0.02888	1	1	1	1	0.8997	1
13	2124642_86	0.02187	0.02926	1	1	1	1	0.8997	1
12	1969332_208	0.0219	0.02894	1	1	1	1	0.8997	1
8	927427_100	0.02195	0.02928	1	1	1	1	0.8997	1
10	1420658_61	0.02197	0.02917	1	1	1	1	0.8997	1
3	263119_69	0.02198	0.02916	1	1	1	1	0.8997	1
13	2208264_81	0.02204	0.02896	1	1	1	1	0.8997	1
11	1593664_40	0.02205	0.02942	1	1	1	1	0.8997	1
14	2355478_1	0.02206	0.02933	1	1	1	1	0.8997	1
14	2464250_173	0.02208	0.0297	1	1	1	1	0.8997	1
11	1625873_66	0.0221	0.02927	1	1	1	1	0.8997	1
12	1884817_135	0.0221	0.02908	1	1	1	1	0.8997	1
6	722007_63	0.02218	0.02954	1	1	1	1	0.8997	1
11	1696860_89	0.02218	0.02943	1	1	1	1	0.8997	1
7	891342_28	0.02219	0.02935	1	1	1	1	0.8997	1
11	1695939_10	0.02221	0.0297	1	1	1	1	0.8997	1
7	866896_84	0.02226	0.02976	1	1	1	1	0.8997	1
3	270260_9	0.02228	0.02932	1	1	1	1	0.8997	1
6	751538_9	0.02228	0.02945	1	1	1	1	0.8997	1
11	1573004_68	0.02242	0.02947	1	1	1	1	0.8997	1
9	1248043_12	0.02242	0.02975	1	1	1	1	0.8997	1
7	817773_17	0.02245	0.02954	1	1	1	1	0.8997	1
2	147876_71	0.02247	0.02956	1	1	1	1	0.8997	1
14	2551044_60	0.02249	0.0298	1	1	1	1	0.8997	1
5	525959_120	0.02251	0.02982	1	1	1	1	0.8997	1
6	649262_176	0.02259	0.03014	1	1	1	1	0.8997	1
14	2276941_103	0.02264	0.03012	1	1	1	1	0.8997	1
8	988517_141	0.02267	0.02994	1	1	1	1	0.8997	1
11	1590387_102	0.0227	0.03004	1	1	1	1	0.8997	1
2	124042_102	0.02273	0.03032	1	1	1	1	0.8997	1
2	173375_150	0.02275	0.03011	1	1	1	1	0.8997	1
13	2027500_109	0.02277	0.03023	1	1	1	1	0.8997	1
10	1316706_10	0.02277	0.03001	1	1	1	1	0.8997	1
8	977867_47	0.02283	0.03038	1	1	1	1	0.8997	1
4	436425_133	0.02287	0.03027	1	1	1	1	0.8997	1
13	2241835_120	0.02291	0.03056	1	1	1	1	0.8997	1
13	2159507_128	0.02295	0.03017	1	1	1	1	0.8997	1
4	351593_18	0.02297	0.03009	1	1	1	1	0.8997	1
13	2129304_209	0.02298	0.03055	1	1	1	1	0.8997	1
2	186367_112	0.02305	0.0305	1	1	1	1	0.8997	1
5	570099_104	0.02307	0.03052	1	1	1	1	0.8997	1
11	1478932_50	0.02311	0.03067	1	1	1	1	0.8997	1
12	1784879_68	0.02312	0.0307	1	1	1	1	0.8997	1
5	526589_169	0.0232	0.03094	1	1	1	1	0.8997	1
13	2135927_37	0.02321	0.03039	1	1	1	1	0.8997	1
14	2322856_119	0.02322	0.03083	1	1	1	1	0.8997	1
4	467278_59	0.02327	0.03044	1	1	1	1	0.8997	1
13	2210042_78	0.02334	0.0307	1	1	1	1	0.8997	1
14	2514305_45	0.02339	0.03098	1	1	1	1	0.8997	1
13	2160052_126	0.02343	0.03078	1	1	1	1	0.8997	1
6	636883_89	0.02344	0.03091	1	1	1	1	0.8997	1
7	854331_161	0.02344	0.03095	1	1	1	1	0.8997	1
12	1732323_78	0.02346	0.03106	1	1	1	1	0.8997	1
14	2400564_133	0.02352	0.03098	1	1	1	1	0.8997	1
11	1530631_143	0.02356	0.03113	1	1	1	1	0.8997	1
8	1057539_117	0.02373	0.03143	1	1	1	1	0.8997	1
14	2584952_86	0.02382	0.03169	1	1	1	1	0.8997	1
5	551733_142	0.02383	0.03132	1	1	1	1	0.8997	1
3	273700_71	0.02386	0.03148	1	1	1	1	0.8997	1
5	579379_85	0.02406	0.03144	1	1	1	1	0.8997	1
7	883032_44	0.02407	0.03173	1	1	1	1	0.8997	1
13	2193321_229	0.0241	0.03202	1	1	1	1	0.8997	1
12	1893624_120	0.02417	0.03178	1	1	1	1	0.8997	1
7	854438_26	0.02426	0.03196	1	1	1	1	0.8997	1
12	1883545_59	0.02427	0.03198	1	1	1	1	0.8997	1
6	705756_58	0.0243	0.03187	1	1	1	1	0.8997	1
11	1514997_133	0.02432	0.03202	1	1	1	1	0.8997	1
13	2004122_175	0.02449	0.03242	1	1	1	1	0.8997	1
13	2211312_8	0.02456	0.03237	1	1	1	1	0.8997	1
12	1837048_145	0.0246	0.03245	1	1	1	1	0.8997	1
4	453867_164	0.02465	0.03233	1	1	1	1	0.8997	1
14	2462237_185	0.02467	0.03225	1	1	1	1	0.8997	1
13	2057209_77	0.02468	0.03257	1	1	1	1	0.8997	1
12	1927358_56	0.02469	0.03272	1	1	1	1	0.8997	1
13	2030955_134	0.02472	0.03248	1	1	1	1	0.8997	1
9	1254317_88	0.02476	0.03249	1	1	1	1	0.8997	1
11	1621088_77	0.02477	0.03264	1	1	1	1	0.8997	1
2	202280_10	0.02478	0.03277	1	1	1	1	0.8997	1
11	1643755_50	0.02482	0.03252	1	1	1	1	0.8997	1
2	143199_112	0.02483	0.03277	1	1	1	1	0.8997	1
14	2518768_193	0.0249	0.03258	1	1	1	1	0.8997	1
14	2312088_252	0.02493	0.0326	1	1	1	1	0.8997	1
11	1539613_219	0.02494	0.033	1	1	1	1	0.8997	1
12	1879228_138	0.02503	0.03309	1	1	1	1	0.8997	1
6	755371_51	0.02509	0.03298	1	1	1	1	0.8997	1
14	2484393_65	0.02513	0.03313	1	1	1	1	0.8997	1
14	2325000_96	0.02515	0.03269	1	1	1	1	0.8997	1
12	1924752_44	0.0252	0.03336	1	1	1	1	0.8997	1
4	353913_35	0.0252	0.03292	1	1	1	1	0.8997	1
8	1071703_163	0.02522	0.03315	1	1	1	1	0.8997	1
11	1685157_24	0.02523	0.03332	1	1	1	1	0.8997	1
3	298954_5	0.02524	0.03311	1	1	1	1	0.8997	1
5	538129_25	0.02529	0.03362	1	1	1	1	0.8997	1
1	91873_11	0.02534	0.03314	1	1	1	1	0.8997	1
14	2453329_45	0.02539	0.03327	1	1	1	1	0.8997	1
7	843506_50	0.02542	0.03322	1	1	1	1	0.8997	1
14	2512498_55	0.02543	0.03339	1	1	1	1	0.8997	1
11	1524661_82	0.02544	0.03308	1	1	1	1	0.8997	1
12	1878098_45	0.02544	0.03342	1	1	1	1	0.8997	1
3	237151_33	0.02546	0.03352	1	1	1	1	0.8997	1
14	2590869_135	0.02552	0.03341	1	1	1	1	0.8997	1
12	1884847_60	0.02554	0.03351	1	1	1	1	0.8997	1
9	1119565_229	0.02565	0.0334	1	1	1	1	0.8997	1
11	1582348_52	0.02569	0.03401	1	1	1	1	0.8997	1
12	1964882_87	0.02576	0.03404	1	1	1	1	0.8997	1
12	1833243_14	0.02577	0.03394	1	1	1	1	0.8997	1
3	333286_101	0.02578	0.03407	1	1	1	1	0.8997	1
13	2142231_142	0.02579	0.03382	1	1	1	1	0.8997	1
6	664388_203	0.02585	0.03425	1	1	1	1	0.8997	1
5	584201_214	0.0259	0.03389	1	1	1	1	0.8997	1
11	1485930_133	0.02597	0.03379	1	1	1	1	0.8997	1
13	2058641_99	0.026	0.03417	1	1	1	1	0.8997	1
11	1672350_70	0.02601	0.03407	1	1	1	1	0.8997	1
6	639367_70	0.02601	0.03381	1	1	1	1	0.8997	1
10	1280486_85	0.02601	0.03429	1	1	1	1	0.8997	1
9	1124943_53	0.0261	0.03382	1	1	1	1	0.8997	1
2	206496_1	0.02612	0.03372	1	1	1	1	0.8997	1
7	804503_191	0.02615	0.03408	1	1	1	1	0.8997	1
3	253395_32	0.02615	0.03437	1	1	1	1	0.8997	1
8	1033896_88	0.02617	0.03458	1	1	1	1	0.8997	1
14	2584659_140	0.02618	0.0346	1	1	1	1	0.8997	1
8	923200_65	0.02619	0.03455	1	1	1	1	0.8997	1
12	1890726_172	0.0262	0.03445	1	1	1	1	0.8997	1
5	601206_18	0.02621	0.03423	1	1	1	1	0.8997	1
14	2313310_118	0.02626	0.03427	1	1	1	1	0.8997	1
10	1454562_127	0.02627	0.03427	1	1	1	1	0.8997	1
13	2028692_29	0.0263	0.03441	1	1	1	1	0.8997	1
11	1689931_124	0.02631	0.03434	1	1	1	1	0.8997	1
14	2437247_170	0.0264	0.03432	1	1	1	1	0.8997	1
7	802350_59	0.02642	0.03433	1	1	1	1	0.8997	1
13	2149168_52	0.02644	0.03458	1	1	1	1	0.8997	1
7	803232_25	0.02646	0.03471	1	1	1	1	0.8997	1
14	2457531_148	0.02653	0.03446	1	1	1	1	0.8997	1
7	875278_68	0.02664	0.0351	1	1	1	1	0.8997	1
2	204354_235	0.02668	0.035	1	1	1	1	0.8997	1
5	595025_221	0.02677	0.03504	1	1	1	1	0.8997	1
11	1681299_19	0.02678	0.03521	1	1	1	1	0.8997	1
5	554544_127	0.02682	0.03524	1	1	1	1	0.8997	1
13	2015966_99	0.02685	0.03512	1	1	1	1	0.8997	1
11	1503152_10	0.02687	0.03491	1	1	1	1	0.8997	1
7	778759_142	0.02688	0.03486	1	1	1	1	0.8997	1
5	588839_115	0.02692	0.03537	1	1	1	1	0.8997	1
8	1073165_25	0.02697	0.03519	1	1	1	1	0.8997	1
14	2549888_75	0.02699	0.03548	1	1	1	1	0.8997	1
5	610175_73	0.02709	0.03502	1	1	1	1	0.8997	1
1	88289_65	0.0271	0.03538	1	1	1	1	0.8997	1
11	1515876_219	0.02713	0.03555	1	1	1	1	0.8997	1
12	1871910_175	0.02717	0.03512	1	1	1	1	0.8997	1
4	462118_147	0.02718	0.03586	1	1	1	1	0.8997	1
13	2197869_105	0.02719	0.03589	1	1	1	1	0.8997	1
6	701003_110	0.02719	0.03576	1	1	1	1	0.8997	1
11	1633756_67	0.02724	0.03544	1	1	1	1	0.8997	1
9	1183746_67	0.02738	0.03549	1	1	1	1	0.8997	1
4	425236_170	0.02742	0.0355	1	1	1	1	0.8997	1
2	187940_15	0.02745	0.03552	1	1	1	1	0.8997	1
6	709274_75	0.02751	0.03581	1	1	1	1	0.8997	1
12	1967097_146	0.02754	0.03573	1	1	1	1	0.8997	1
6	671537_140	0.02755	0.03592	1	1	1	1	0.8997	1
2	209474_60	0.02764	0.03613	1	1	1	1	0.8997	1
9	1224812_135	0.02768	0.03619	1	1	1	1	0.8997	1
4	391137_48	0.02769	0.0361	1	1	1	1	0.8997	1
14	2523521_127	0.02773	0.03606	1	1	1	1	0.8997	1
12	1749336_8	0.02777	0.03623	1	1	1	1	0.8997	1
8	1020303_62	0.02779	0.03637	1	1	1	1	0.8997	1
11	1696735_90	0.02786	0.03643	1	1	1	1	0.8997	1
14	2427286_85	0.02787	0.03632	1	1	1	1	0.8997	1
13	2048959_32	0.02787	0.03613	1	1	1	1	0.8997	1
8	1053408_48	0.02792	0.0364	1	1	1	1	0.8997	1
14	2462456_125	0.02793	0.03641	1	1	1	1	0.8997	1
2	151024_183	0.02794	0.03654	1	1	1	1	0.8997	1
12	1780247_189	0.02796	0.03634	1	1	1	1	0.8997	1
14	2292761_28	0.02797	0.03646	1	1	1	1	0.8997	1
2	119796_72	0.02799	0.03662	1	1	1	1	0.8997	1
13	2171177_130	0.02805	0.03654	1	1	1	1	0.8997	1
8	1002807_196	0.02806	0.03644	1	1	1	1	0.8997	1
10	1382408_184	0.02807	0.03633	1	1	1	1	0.8997	1
14	2496044_93	0.02808	0.03668	1	1	1	1	0.8997	1
13	2190785_42	0.02813	0.03657	1	1	1	1	0.8997	1
14	2420397_7	0.02813	0.03659	1	1	1	1	0.8997	1
14	2506778_52	0.02816	0.03684	1	1	1	1	0.8997	1
11	1619086_36	0.02817	0.03687	1	1	1	1	0.8997	1
11	1647845_183	0.02822	0.03665	1	1	1	1	0.8997	1
9	1203556_121	0.02831	0.03669	1	1	1	1	0.8997	1
10	1414840_147	0.02834	0.03747	1	1	1	1	0.8997	1
3	339350_160	0.02845	0.03678	1	1	1	1	0.8997	1
11	1574924_185	0.02845	0.03702	1	1	1	1	0.8997	1
11	1503439_30	0.02848	0.03729	1	1	1	1	0.8997	1
12	1889913_96	0.02855	0.03706	1	1	1	1	0.8997	1
9	1125846_47	0.02855	0.03718	1	1	1	1	0.8997	1
14	2502491_21	0.02859	0.03724	1	1	1	1	0.8997	1
12	1948374_162	0.02862	0.03715	1	1	1	1	0.8997	1
13	2251514_23	0.02864	0.03704	1	1	1	1	0.8997	1
6	635490_80	0.02869	0.03723	1	1	1	1	0.8997	1
10	1321242_79	0.02878	0.0375	1	1	1	1	0.8997	1
12	1839550_85	0.02886	0.03716	1	1	1	1	0.8997	1
14	2453274_84	0.02886	0.03799	1	1	1	1	0.8997	1
12	1803813_110	0.0289	0.03781	1	1	1	1	0.8997	1
3	325120_242	0.02899	0.03771	1	1	1	1	0.8997	1
5	566754_104	0.02899	0.03745	1	1	1	1	0.8997	1
8	1079539_135	0.02903	0.03757	1	1	1	1	0.8997	1
1	44769_150	0.02912	0.03769	1	1	1	1	0.8997	1
14	2599011_169	0.02925	0.03801	1	1	1	1	0.8997	1
9	1253226_186	0.02928	0.0377	1	1	1	1	0.8997	1
5	621984_22	0.02929	0.03833	1	1	1	1	0.8997	1
7	906425_196	0.02932	0.03852	1	1	1	1	0.8997	1
7	773052_153	0.02939	0.03826	1	1	1	1	0.8997	1
1	78877_18	0.02946	0.03829	1	1	1	1	0.8997	1
12	1752622_142	0.02949	0.03808	1	1	1	1	0.8997	1
9	1217851_92	0.0295	0.0383	1	1	1	1	0.8997	1
13	2205022_139	0.02952	0.03846	1	1	1	1	0.8997	1
8	979252_131	0.02952	0.03847	1	1	1	1	0.8997	1
12	1838479_163	0.02956	0.03801	1	1	1	1	0.8997	1
14	2386044_13	0.02962	0.03824	1	1	1	1	0.8997	1
6	728344_62	0.02967	0.03827	1	1	1	1	0.8997	1
6	701531_20	0.02967	0.03865	1	1	1	1	0.8997	1
12	1756307_91	0.02974	0.03816	1	1	1	1	0.8997	1
5	521013_149	0.02981	0.03864	1	1	1	1	0.8997	1
7	880017_58	0.02981	0.03864	1	1	1	1	0.8997	1
6	647078_101	0.02981	0.03867	1	1	1	1	0.8997	1
4	398103_54	0.02983	0.03876	1	1	1	1	0.8997	1
8	948621_12	0.02984	0.03844	1	1	1	1	0.8997	1
12	1758719_125	0.0299	0.03893	1	1	1	1	0.8997	1
13	2194775_50	0.02991	0.03876	1	1	1	1	0.8997	1
10	1372067_44	0.03006	0.03867	1	1	1	1	0.8997	1
3	283834_46	0.03017	0.03907	1	1	1	1	0.8997	1
14	2496986_75	0.03018	0.03935	1	1	1	1	0.8997	1
14	2581167_53	0.03019	0.03912	1	1	1	1	0.8997	1
2	195181_130	0.03022	0.03929	1	1	1	1	0.8997	1
13	2070732_19	0.03027	0.03931	1	1	1	1	0.8997	1
11	1557769_147	0.03031	0.03923	1	1	1	1	0.8997	1
11	1510355_155	0.03037	0.0391	1	1	1	1	0.8997	1
2	162700_61	0.03039	0.03921	1	1	1	1	0.8997	1
7	895900_136	0.0304	0.03909	1	1	1	1	0.8997	1
11	1484585_103	0.03043	0.03935	1	1	1	1	0.8997	1
11	1582219_125	0.03044	0.03943	1	1	1	1	0.8997	1
14	2518498_161	0.03046	0.03956	1	1	1	1	0.8997	1
7	917077_157	0.03058	0.03958	1	1	1	1	0.8997	1
4	408382_56	0.0306	0.0394	1	1	1	1	0.8997	1
12	1757854_116	0.03066	0.03988	1	1	1	1	0.8997	1
4	468621_47	0.03075	0.03978	1	1	1	1	0.8997	1
11	1557769_77	0.03077	0.03966	1	1	1	1	0.8997	1
11	1678831_44	0.03083	0.04008	1	1	1	1	0.8997	1
3	261815_172	0.03085	0.04029	1	1	1	1	0.8997	1
13	2174454_76	0.03087	0.03978	1	1	1	1	0.8997	1
14	2288178_169	0.03098	0.04033	1	1	1	1	0.8997	1
2	188391_180	0.03104	0.04021	1	1	1	1	0.8997	1
5	547635_64	0.03109	0.03988	1	1	1	1	0.8997	1
11	1631356_101	0.03113	0.03991	1	1	1	1	0.8997	1
9	1095760_15	0.03114	0.04017	1	1	1	1	0.8997	1
5	582207_100	0.03121	0.0403	1	1	1	1	0.8997	1
12	1896022_34	0.03122	0.04023	1	1	1	1	0.8997	1
14	2545812_26	0.03123	0.04078	1	1	1	1	0.8997	1
14	2313575_43	0.03125	0.04007	1	1	1	1	0.8997	1
14	2482317_107	0.0314	0.04074	1	1	1	1	0.8997	1
13	2197959_30	0.03141	0.04054	1	1	1	1	0.8997	1
12	1741109_12	0.0315	0.04082	1	1	1	1	0.8997	1
1	34620_177	0.03159	0.04036	1	1	1	1	0.8997	1
8	1031158_33	0.03161	0.04101	1	1	1	1	0.8997	1
12	1895680_102	0.03162	0.04091	1	1	1	1	0.8997	1
13	2164015_83	0.03163	0.04066	1	1	1	1	0.8997	1
9	1135610_28	0.03166	0.04079	1	1	1	1	0.8997	1
12	1922686_255	0.03172	0.0412	1	1	1	1	0.8997	1
3	286857_47	0.03181	0.04058	1	1	1	1	0.8997	1
3	262120_38	0.03185	0.04118	1	1	1	1	0.8997	1
14	2365751_45	0.03185	0.04083	1	1	1	1	0.8997	1
10	1304818_84	0.03186	0.04108	1	1	1	1	0.8997	1
11	1608662_13	0.03192	0.04116	1	1	1	1	0.8997	1
12	1947953_94	0.03193	0.04109	1	1	1	1	0.8997	1
13	2129136_106	0.03197	0.04149	1	1	1	1	0.8997	1
2	134271_156	0.03198	0.04111	1	1	1	1	0.8997	1
11	1667008_212	0.03221	0.04161	1	1	1	1	0.8997	1
7	911445_26	0.03223	0.04169	1	1	1	1	0.8997	1
14	2558871_25	0.03224	0.04202	1	1	1	1	0.8997	1
10	1324636_103	0.03231	0.04126	1	1	1	1	0.8997	1
9	1098692_229	0.03236	0.04177	1	1	1	1	0.8997	1
14	2465170_64	0.03236	0.04155	1	1	1	1	0.8997	1
10	1358172_81	0.03238	0.04168	1	1	1	1	0.8997	1
5	533183_68	0.03239	0.04197	1	1	1	1	0.8997	1
9	1234942_119	0.03241	0.04155	1	1	1	1	0.8997	1
1	45081_11	0.03242	0.04169	1	1	1	1	0.8997	1
9	1128778_217	0.03244	0.04225	1	1	1	1	0.8997	1
8	1060166_72	0.03246	0.04173	1	1	1	1	0.8997	1
2	172087_25	0.03247	0.04176	1	1	1	1	0.8997	1
13	1998265_35	0.03259	0.04204	1	1	1	1	0.8997	1
13	2037690_80	0.03262	0.04206	1	1	1	1	0.8997	1
7	902258_138	0.03263	0.04183	1	1	1	1	0.8997	1
3	341688_84	0.03267	0.04211	1	1	1	1	0.8997	1
12	1733930_50	0.03267	0.04199	1	1	1	1	0.8997	1
10	1265067_78	0.03267	0.04205	1	1	1	1	0.8997	1
8	984138_29	0.03267	0.04182	1	1	1	1	0.8997	1
14	2274713_228	0.03269	0.04251	1	1	1	1	0.8997	1
2	137456_153	0.03273	0.04177	1	1	1	1	0.8997	1
11	1664261_91	0.03287	0.04228	1	1	1	1	0.8997	1
9	1250968_8	0.03287	0.04233	1	1	1	1	0.8997	1
13	2048479_16	0.03291	0.04234	1	1	1	1	0.8997	1
11	1518040_196	0.03292	0.04199	1	1	1	1	0.8997	1
8	1059658_148	0.03305	0.04252	1	1	1	1	0.8997	1
10	1260863_142	0.03307	0.04256	1	1	1	1	0.8997	1
2	128313_83	0.03307	0.04208	1	1	1	1	0.8997	1
13	2099385_154	0.03309	0.04286	1	1	1	1	0.8997	1
13	2032222_29	0.03309	0.04249	1	1	1	1	0.8997	1
10	1426739_84	0.03311	0.04254	1	1	1	1	0.8997	1
10	1430337_55	0.03315	0.04269	1	1	1	1	0.8997	1
14	2413740_14	0.03319	0.04285	1	1	1	1	0.8997	1
14	2326358_54	0.03322	0.04262	1	1	1	1	0.8997	1
14	2519921_86	0.03329	0.04289	1	1	1	1	0.8997	1
13	2028953_129	0.0333	0.04279	1	1	1	1	0.8997	1
11	1490204_64	0.03332	0.04266	1	1	1	1	0.8997	1
11	1712219_24	0.03332	0.04281	1	1	1	1	0.8997	1
14	2541648_140	0.03333	0.04316	1	1	1	1	0.8997	1
14	2586758_43	0.03336	0.0429	1	1	1	1	0.8997	1
10	1304567_183	0.03338	0.04279	1	1	1	1	0.8997	1
13	2079786_18	0.0334	0.04282	1	1	1	1	0.8997	1
14	2523394_27	0.0334	0.04283	1	1	1	1	0.8997	1
5	569865_69	0.03348	0.04255	1	1	1	1	0.8997	1
6	625459_83	0.03353	0.0431	1	1	1	1	0.8997	1
10	1330915_61	0.03357	0.04326	1	1	1	1	0.8997	1
10	1335165_92	0.03362	0.04327	1	1	1	1	0.8997	1
4	420023_71	0.03364	0.04307	1	1	1	1	0.8997	1
11	1514757_31	0.03366	0.04338	1	1	1	1	0.8997	1
11	1564413_203	0.03371	0.04303	1	1	1	1	0.8997	1
11	1509955_164	0.03371	0.04328	1	1	1	1	0.8997	1
4	459274_7	0.03371	0.04344	1	1	1	1	0.8997	1
8	1049042_17	0.03372	0.04345	1	1	1	1	0.8997	1
12	1735428_140	0.03379	0.04345	1	1	1	1	0.8997	1
11	1666856_146	0.0338	0.04323	1	1	1	1	0.8997	1
1	1380_24	0.03385	0.04367	1	1	1	1	0.8997	1
12	1908876_87	0.03385	0.04345	1	1	1	1	0.8997	1
5	598704_98	0.03386	0.04338	1	1	1	1	0.8997	1
13	2047329_49	0.03387	0.0433	1	1	1	1	0.8997	1
14	2450295_158	0.03391	0.04321	1	1	1	1	0.8997	1
3	336708_5	0.03403	0.04387	1	1	1	1	0.8997	1
8	930657_66	0.03406	0.04353	1	1	1	1	0.8997	1
14	2411601_130	0.03422	0.04398	1	1	1	1	0.8997	1
13	2037233_163	0.03425	0.04416	1	1	1	1	0.8997	1
14	2318749_48	0.03425	0.04368	1	1	1	1	0.8997	1
10	1317997_7	0.03431	0.04422	1	1	1	1	0.8997	1
13	2260871_75	0.03434	0.04402	1	1	1	1	0.8997	1
10	1471279_21	0.03435	0.04404	1	1	1	1	0.8997	1
8	1046762_186	0.03435	0.04392	1	1	1	1	0.8997	1
12	1864991_9	0.03439	0.04421	1	1	1	1	0.8997	1
14	2422342_172	0.03443	0.04413	1	1	1	1	0.8997	1
7	826023_146	0.03445	0.04404	1	1	1	1	0.8997	1
6	732577_19	0.03446	0.04417	1	1	1	1	0.8997	1
10	1453233_81	0.03447	0.04445	1	1	1	1	0.8997	1
13	2133901_6	0.0345	0.04424	1	1	1	1	0.8997	1
13	1993006_143	0.03451	0.04416	1	1	1	1	0.8997	1
13	2080498_110	0.03452	0.04429	1	1	1	1	0.8997	1
14	2332177_38	0.03453	0.04443	1	1	1	1	0.8997	1
14	2605622_188	0.03457	0.04395	1	1	1	1	0.8997	1
8	1072662_67	0.03457	0.04452	1	1	1	1	0.8997	1
10	1452135_164	0.03459	0.04454	1	1	1	1	0.8997	1
14	2513745_95	0.03464	0.04469	1	1	1	1	0.8997	1
5	524568_218	0.03469	0.0443	1	1	1	1	0.8997	1
7	847339_58	0.03472	0.04411	1	1	1	1	0.8997	1
7	781236_55	0.03477	0.04461	1	1	1	1	0.8997	1
3	330466_70	0.03478	0.04425	1	1	1	1	0.8997	1
5	607338_169	0.03485	0.04439	1	1	1	1	0.8997	1
9	1088188_163	0.03485	0.04434	1	1	1	1	0.8997	1
11	1581386_6	0.03492	0.04493	1	1	1	1	0.8997	1
7	878207_73	0.03503	0.04492	1	1	1	1	0.8997	1
6	706595_12	0.03511	0.04508	1	1	1	1	0.8997	1
8	971364_232	0.03513	0.0451	1	1	1	1	0.8997	1
13	1977314_88	0.03516	0.04498	1	1	1	1	0.8997	1
13	2047751_86	0.03518	0.04517	1	1	1	1	0.8997	1
14	2368665_169	0.0352	0.04504	1	1	1	1	0.8997	1
2	210793_114	0.03521	0.04507	1	1	1	1	0.8997	1
13	1999837_77	0.03523	0.04514	1	1	1	1	0.8997	1
1	82850_95	0.03526	0.04502	1	1	1	1	0.8997	1
14	2287730_96	0.03528	0.04465	1	1	1	1	0.8997	1
6	680311_81	0.0353	0.04533	1	1	1	1	0.8997	1
8	1015375_151	0.03534	0.04526	1	1	1	1	0.8997	1
9	1248367_236	0.03537	0.04505	1	1	1	1	0.8997	1
9	1251159_26	0.03538	0.04487	1	1	1	1	0.8997	1
3	249882_108	0.0354	0.04524	1	1	1	1	0.8997	1
3	334066_53	0.03547	0.04548	1	1	1	1	0.8997	1
11	1714136_76	0.0355	0.04526	1	1	1	1	0.8997	1
9	1151697_133	0.03556	0.04546	1	1	1	1	0.8997	1
14	2308639_38	0.03558	0.04577	1	1	1	1	0.8997	1
12	1899942_11	0.03566	0.04567	1	1	1	1	0.8997	1
1	80317_145	0.03574	0.04571	1	1	1	1	0.8997	1
8	1028413_28	0.03577	0.0456	1	1	1	1	0.8997	1
9	1247168_15	0.03578	0.04604	1	1	1	1	0.8997	1
14	2302699_124	0.03578	0.04578	1	1	1	1	0.8997	1
14	2518989_84	0.03583	0.04542	1	1	1	1	0.8997	1
5	563451_197	0.03584	0.04573	1	1	1	1	0.8997	1
12	1855536_36	0.03585	0.04599	1	1	1	1	0.8997	1
9	1121531_7	0.0359	0.04588	1	1	1	1	0.8997	1
10	1440778_49	0.03601	0.04604	1	1	1	1	0.8997	1
13	2042119_142	0.03604	0.04582	1	1	1	1	0.8997	1
14	2363821_172	0.03605	0.04575	1	1	1	1	0.8997	1
14	2431946_195	0.03607	0.04604	1	1	1	1	0.8997	1
11	1487743_163	0.03609	0.04658	1	1	1	1	0.8997	1
9	1108613_62	0.03621	0.04661	1	1	1	1	0.8997	1
13	2146123_136	0.03634	0.04624	1	1	1	1	0.8997	1
3	264531_30	0.03651	0.0466	1	1	1	1	0.8997	1
13	2193832_5	0.03653	0.04611	1	1	1	1	0.8997	1
13	2155925_22	0.03654	0.04639	1	1	1	1	0.8997	1
10	1423714_53	0.03655	0.04658	1	1	1	1	0.8997	1
1	63632_130	0.03655	0.04662	1	1	1	1	0.8997	1
7	884372_74	0.03657	0.04665	1	1	1	1	0.8997	1
6	720486_184	0.03658	0.04693	1	1	1	1	0.8997	1
4	461213_91	0.0366	0.04669	1	1	1	1	0.8997	1
13	2197229_100	0.0366	0.0467	1	1	1	1	0.8997	1
4	408382_50	0.03665	0.04687	1	1	1	1	0.8997	1
14	2265407_21	0.03676	0.04705	1	1	1	1	0.8997	1
11	1697056_158	0.03681	0.04669	1	1	1	1	0.8997	1
6	625835_112	0.03681	0.04699	1	1	1	1	0.8997	1
11	1589839_62	0.03682	0.04677	1	1	1	1	0.8997	1
11	1541814_79	0.03683	0.04694	1	1	1	1	0.8997	1
9	1171125_197	0.03686	0.04696	1	1	1	1	0.8997	1
12	1871197_153	0.03691	0.04706	1	1	1	1	0.8997	1
4	361776_127	0.03692	0.04695	1	1	1	1	0.8997	1
9	1165429_17	0.03717	0.0475	1	1	1	1	0.8997	1
13	2049739_89	0.0372	0.0474	1	1	1	1	0.8997	1
9	1158351_157	0.03721	0.0474	1	1	1	1	0.8997	1
9	1218251_9	0.03728	0.04768	1	1	1	1	0.8997	1
7	838699_13	0.03731	0.04758	1	1	1	1	0.8997	1
11	1678847_52	0.03736	0.04738	1	1	1	1	0.8997	1
12	1895473_126	0.03737	0.04785	1	1	1	1	0.8997	1
12	1764673_88	0.03745	0.04773	1	1	1	1	0.8997	1
14	2517149_29	0.03749	0.0475	1	1	1	1	0.8997	1
4	404893_138	0.0376	0.04794	1	1	1	1	0.8997	1
6	733741_60	0.03764	0.04795	1	1	1	1	0.8997	1
7	818029_52	0.03767	0.04761	1	1	1	1	0.8997	1
3	239922_45	0.03768	0.04825	1	1	1	1	0.8997	1
6	656216_205	0.03769	0.048	1	1	1	1	0.8997	1
11	1716021_35	0.03772	0.04814	1	1	1	1	0.8997	1
8	940116_146	0.03773	0.04802	1	1	1	1	0.8997	1
12	1965038_71	0.03777	0.04791	1	1	1	1	0.8997	1
4	435805_84	0.03779	0.04806	1	1	1	1	0.8997	1
13	2069233_11	0.03783	0.04827	1	1	1	1	0.8997	1
13	2148324_14	0.03785	0.04858	1	1	1	1	0.8997	1
10	1355791_170	0.03787	0.04831	1	1	1	1	0.8997	1
10	1402790_110	0.0379	0.04796	1	1	1	1	0.8997	1
12	1920862_124	0.03795	0.04809	1	1	1	1	0.8997	1
14	2286682_72	0.03796	0.04851	1	1	1	1	0.8997	1
8	1057314_113	0.03797	0.04829	1	1	1	1	0.8997	1
12	1796583_74	0.03797	0.04859	1	1	1	1	0.8997	1
9	1192471_140	0.03799	0.04818	1	1	1	1	0.8997	1
7	778928_81	0.03799	0.04833	1	1	1	1	0.8997	1
1	81531_27	0.038	0.04849	1	1	1	1	0.8997	1
13	2043193_105	0.03807	0.04841	1	1	1	1	0.8997	1
6	645779_20	0.03811	0.04846	1	1	1	1	0.8997	1
13	2133190_124	0.03814	0.04849	1	1	1	1	0.8997	1
2	209681_62	0.03815	0.04824	1	1	1	1	0.8997	1
12	1881468_13	0.03816	0.04863	1	1	1	1	0.8997	1
7	804047_112	0.03816	0.04852	1	1	1	1	0.8997	1
12	1739374_103	0.03818	0.04816	1	1	1	1	0.8997	1
9	1119200_162	0.03818	0.04854	1	1	1	1	0.8997	1
4	466650_207	0.0382	0.04832	1	1	1	1	0.8997	1
9	1242907_8	0.03824	0.04898	1	1	1	1	0.8997	1
8	983218_58	0.03824	0.04857	1	1	1	1	0.8997	1
6	625215_143	0.03825	0.04872	1	1	1	1	0.8997	1
4	361903_193	0.03827	0.04835	1	1	1	1	0.8997	1
14	2583837_111	0.03827	0.04887	1	1	1	1	0.8997	1
10	1362576_11	0.03834	0.04919	1	1	1	1	0.8997	1
11	1535339_52	0.03835	0.04891	1	1	1	1	0.8997	1
1	23432_66	0.0384	0.04854	1	1	1	1	0.8997	1
2	187041_23	0.03845	0.04898	1	1	1	1	0.8997	1
2	115039_95	0.03847	0.04887	1	1	1	1	0.8997	1
9	1249693_254	0.03848	0.04875	1	1	1	1	0.8997	1
8	980579_97	0.03848	0.04863	1	1	1	1	0.8997	1
9	1150877_185	0.03851	0.04933	1	1	1	1	0.8997	1
1	72525_161	0.03857	0.04942	1	1	1	1	0.8997	1
9	1251159_171	0.03858	0.04902	1	1	1	1	0.8997	1
13	2127925_55	0.03859	0.0489	1	1	1	1	0.8997	1
14	2320325_35	0.03865	0.04931	1	1	1	1	0.8997	1
14	2494383_107	0.03869	0.04868	1	1	1	1	0.8997	1
14	2345110_61	0.0387	0.04882	1	1	1	1	0.8997	1
14	2445851_56	0.03875	0.04914	1	1	1	1	0.8997	1
12	1893598_30	0.03877	0.04915	1	1	1	1	0.8997	1
10	1326138_57	0.03879	0.04931	1	1	1	1	0.8997	1
9	1144723_38	0.03883	0.04911	1	1	1	1	0.8997	1
4	370143_29	0.03883	0.04889	1	1	1	1	0.8997	1
8	1000824_118	0.03885	0.04956	1	1	1	1	0.8997	1
13	2098301_45	0.03885	0.04979	1	1	1	1	0.8997	1
10	1408558_155	0.03886	0.04926	1	1	1	1	0.8997	1
14	2507475_46	0.03886	0.04939	1	1	1	1	0.8997	1
13	2028184_191	0.03889	0.04931	1	1	1	1	0.8997	1
4	474888_115	0.03891	0.04931	1	1	1	1	0.8997	1
14	2422295_24	0.03892	0.04934	1	1	1	1	0.8997	1
2	194611_14	0.03897	0.04923	1	1	1	1	0.8997	1
14	2399497_155	0.03898	0.04954	1	1	1	1	0.8997	1
11	1676874_152	0.03898	0.04934	1	1	1	1	0.8997	1
4	435746_180	0.039	0.04948	1	1	1	1	0.8997	1
11	1607179_9	0.03903	0.04978	1	1	1	1	0.8997	1
14	2507475_21	0.03907	0.0501	1	1	1	1	0.8997	1
13	2135927_152	0.03912	0.04988	1	1	1	1	0.8997	1
6	706825_72	0.03915	0.0495	1	1	1	1	0.8997	1
3	227082_22	0.03918	0.04952	1	1	1	1	0.8997	1
11	1699835_9	0.03925	0.04965	1	1	1	1	0.8997	1
10	1324772_5	0.03928	0.04943	1	1	1	1	0.8997	1
10	1330059_107	0.03928	0.04996	1	1	1	1	0.8997	1
10	1359505_186	0.03929	0.05025	1	1	1	1	0.8997	1
6	660555_49	0.03933	0.05011	1	1	1	1	0.8997	1
13	2033660_143	0.0394	0.04973	1	1	1	1	0.8997	1
11	1502646_87	0.03947	0.05004	1	1	1	1	0.8997	1
7	842764_195	0.03954	0.05022	1	1	1	1	0.8997	1
12	1908400_24	0.03954	0.04971	1	1	1	1	0.8997	1
11	1694244_12	0.03955	0.04985	1	1	1	1	0.8997	1
4	454212_135	0.03957	0.04986	1	1	1	1	0.8997	1
1	39501_136	0.03959	0.05013	1	1	1	1	0.8997	1
10	1469222_17	0.03963	0.0503	1	1	1	1	0.8997	1
13	1987242_30	0.03965	0.05019	1	1	1	1	0.8997	1
14	2510835_196	0.03967	0.05051	1	1	1	1	0.8997	1
11	1696078_69	0.03968	0.05028	1	1	1	1	0.8997	1
7	796190_33	0.0397	0.05017	1	1	1	1	0.8997	1
14	2514823_64	0.0397	0.05075	1	1	1	1	0.8997	1
12	1839049_166	0.03978	0.05062	1	1	1	1	0.8997	1
8	1042163_14	0.0398	0.05027	1	1	1	1	0.8997	1
13	2095365_63	0.03987	0.05057	1	1	1	1	0.8997	1
14	2344927_174	0.03989	0.05057	1	1	1	1	0.8997	1
14	2272739_25	0.03989	0.05043	1	1	1	1	0.8997	1
13	2230820_56	0.0399	0.05087	1	1	1	1	0.8997	1
5	515801_145	0.03993	0.05042	1	1	1	1	0.8997	1
3	271172_189	0.03993	0.05072	1	1	1	1	0.8997	1
11	1514156_140	0.03994	0.05034	1	1	1	1	0.8997	1
13	2213244_16	0.03998	0.05079	1	1	1	1	0.8997	1
2	177995_31	0.04006	0.0508	1	1	1	1	0.8997	1
9	1256462_171	0.0401	0.051	1	1	1	1	0.8997	1
10	1422161_132	0.04012	0.0506	1	1	1	1	0.8997	1
9	1233477_69	0.04012	0.05057	1	1	1	1	0.8997	1
14	2356994_27	0.04016	0.05085	1	1	1	1	0.8997	1
13	2107340_108	0.04021	0.05055	1	1	1	1	0.8997	1
14	2491355_128	0.04021	0.05107	1	1	1	1	0.8997	1
11	1590194_15	0.04028	0.05057	1	1	1	1	0.8997	1
10	1354563_73	0.0403	0.05092	1	1	1	1	0.8997	1
10	1406667_95	0.04033	0.05142	1	1	1	1	0.8997	1
4	411860_67	0.04035	0.05117	1	1	1	1	0.8997	1
7	891342_258	0.04043	0.05161	1	1	1	1	0.8997	1
12	1888187_108	0.04043	0.05102	1	1	1	1	0.8997	1
10	1263969_22	0.04049	0.05117	1	1	1	1	0.8997	1
3	348728_23	0.0405	0.05107	1	1	1	1	0.8997	1
12	1727815_36	0.04062	0.0515	1	1	1	1	0.8997	1
12	1889648_120	0.04067	0.05125	1	1	1	1	0.8997	1
10	1351786_122	0.04072	0.05139	1	1	1	1	0.8997	1
4	442676_9	0.04084	0.05166	1	1	1	1	0.8997	1
8	977714_171	0.04086	0.05127	1	1	1	1	0.8997	1
4	355948_158	0.04098	0.05179	1	1	1	1	0.8997	1
12	1777679_24	0.04098	0.05201	1	1	1	1	0.8997	1
9	1086489_16	0.04105	0.05188	1	1	1	1	0.8997	1
8	923637_120	0.04108	0.05213	1	1	1	1	0.8997	1
14	2382144_33	0.04116	0.05208	1	1	1	1	0.8997	1
8	1004465_31	0.04118	0.05238	1	1	1	1	0.8997	1
14	2497617_113	0.04119	0.05224	1	1	1	1	0.8997	1
4	354759_200	0.04121	0.05206	1	1	1	1	0.8997	1
8	999183_210	0.04122	0.05252	1	1	1	1	0.8997	1
4	384121_95	0.04128	0.05239	1	1	1	1	0.8997	1
9	1108176_177	0.04129	0.05203	1	1	1	1	0.8997	1
13	2243372_122	0.04133	0.0523	1	1	1	1	0.8997	1
14	2342030_86	0.04137	0.05194	1	1	1	1	0.8997	1
7	783336_127	0.04141	0.05208	1	1	1	1	0.8997	1
13	2167449_73	0.04146	0.05236	1	1	1	1	0.8997	1
6	709250_37	0.04149	0.05222	1	1	1	1	0.8997	1
12	1774656_113	0.0415	0.05184	1	1	1	1	0.8997	1
11	1520049_58	0.0415	0.05255	1	1	1	1	0.8997	1
10	1304567_154	0.0415	0.05273	1	1	1	1	0.8997	1
12	1839550_13	0.04162	0.05219	1	1	1	1	0.8997	1
2	172204_56	0.04164	0.05243	1	1	1	1	0.8997	1
10	1333339_18	0.04164	0.05258	1	1	1	1	0.8997	1
10	1419998_20	0.04164	0.0528	1	1	1	1	0.8997	1
12	1917269_17	0.04165	0.05242	1	1	1	1	0.8997	1
13	2044305_28	0.04175	0.05298	1	1	1	1	0.8997	1
13	2069391_66	0.04177	0.05299	1	1	1	1	0.8997	1
14	2273938_59	0.04179	0.05273	1	1	1	1	0.8997	1
10	1383019_16	0.04184	0.0529	1	1	1	1	0.8997	1
6	756046_69	0.04184	0.05261	1	1	1	1	0.8997	1
1	80536_13	0.04193	0.05262	1	1	1	1	0.8997	1
9	1257600_81	0.04193	0.05302	1	1	1	1	0.8997	1
11	1499655_140	0.04201	0.05309	1	1	1	1	0.8997	1
13	1992267_35	0.04202	0.05283	1	1	1	1	0.8997	1
2	139409_67	0.04202	0.05274	1	1	1	1	0.8997	1
10	1360431_170	0.04202	0.05303	1	1	1	1	0.8997	1
11	1548246_18	0.04208	0.05294	1	1	1	1	0.8997	1
10	1270742_76	0.04212	0.05323	1	1	1	1	0.8997	1
5	518993_38	0.04221	0.05368	1	1	1	1	0.8997	1
11	1506654_104	0.04223	0.05315	1	1	1	1	0.8997	1
11	1646672_129	0.04225	0.05343	1	1	1	1	0.8997	1
13	2122088_84	0.04225	0.0533	1	1	1	1	0.8997	1
8	968660_92	0.04237	0.05364	1	1	1	1	0.8997	1
14	2512187_54	0.04245	0.05381	1	1	1	1	0.8997	1
12	1881118_148	0.04246	0.05329	1	1	1	1	0.8997	1
13	2253605_73	0.04247	0.05331	1	1	1	1	0.8997	1
5	538432_113	0.04248	0.05408	1	1	1	1	0.8997	1
14	2346146_1	0.04257	0.05409	1	1	1	1	0.8997	1
14	2391535_104	0.04263	0.05354	1	1	1	1	0.8997	1
3	222481_21	0.04273	0.05356	1	1	1	1	0.8997	1
6	726002_44	0.04274	0.05384	1	1	1	1	0.8997	1
13	2129073_143	0.04277	0.05391	1	1	1	1	0.8997	1
13	2048088_20	0.04278	0.05394	1	1	1	1	0.8997	1
8	1012047_20	0.0428	0.05389	1	1	1	1	0.8997	1
5	573745_70	0.04283	0.05418	1	1	1	1	0.8997	1
12	1796499_104	0.04284	0.05355	1	1	1	1	0.8997	1
13	2021321_12	0.04289	0.05357	1	1	1	1	0.8997	1
10	1398729_109	0.0429	0.05411	1	1	1	1	0.8997	1
14	2521469_61	0.04291	0.05391	1	1	1	1	0.8997	1
11	1511691_198	0.04297	0.05399	1	1	1	1	0.8997	1
8	1042294_234	0.04297	0.05404	1	1	1	1	0.8997	1
8	946582_37	0.04298	0.05405	1	1	1	1	0.8997	1
8	1024093_145	0.04301	0.05424	1	1	1	1	0.8997	1
10	1424362_76	0.04304	0.0543	1	1	1	1	0.8997	1
5	622647_111	0.04304	0.05422	1	1	1	1	0.8997	1
10	1426353_26	0.04307	0.05437	1	1	1	1	0.8997	1
11	1508429_57	0.04308	0.05425	1	1	1	1	0.8997	1
6	727603_24	0.04313	0.0544	1	1	1	1	0.8997	1
2	112150_104	0.04313	0.05469	1	1	1	1	0.8997	1
6	673210_147	0.04318	0.05473	1	1	1	1	0.8997	1
2	142843_44	0.04321	0.05458	1	1	1	1	0.8997	1
10	1326113_213	0.04321	0.05445	1	1	1	1	0.8997	1
7	860214_37	0.04325	0.05432	1	1	1	1	0.8997	1
1	5117_166	0.04335	0.05419	1	1	1	1	0.8997	1
14	2536542_172	0.04336	0.0546	1	1	1	1	0.8997	1
6	678879_22	0.04336	0.05408	1	1	1	1	0.8997	1
9	1109955_140	0.04338	0.05441	1	1	1	1	0.8997	1
10	1425155_75	0.04338	0.05457	1	1	1	1	0.8997	1
8	973873_56	0.04338	0.05472	1	1	1	1	0.8997	1
9	1129062_48	0.04339	0.05473	1	1	1	1	0.8997	1
11	1549592_59	0.04348	0.0546	1	1	1	1	0.8997	1
12	1962389_84	0.04348	0.05491	1	1	1	1	0.8997	1
13	2205263_28	0.0435	0.05495	1	1	1	1	0.8997	1
14	2323362_79	0.0435	0.05458	1	1	1	1	0.8997	1
1	85975_32	0.0435	0.05459	1	1	1	1	0.8997	1
5	511498_16	0.04351	0.05474	1	1	1	1	0.8997	1
14	2466391_21	0.04352	0.05488	1	1	1	1	0.8997	1
9	1133758_37	0.04356	0.05476	1	1	1	1	0.8997	1
12	1952717_30	0.04364	0.0551	1	1	1	1	0.8997	1
13	2098882_28	0.04366	0.05462	1	1	1	1	0.8997	1
5	587658_45	0.04367	0.05493	1	1	1	1	0.8997	1
7	852095_163	0.0437	0.05497	1	1	1	1	0.8997	1
4	373388_50	0.04371	0.05513	1	1	1	1	0.8997	1
12	1793772_101	0.04374	0.05473	1	1	1	1	0.8997	1
10	1318844_11	0.04383	0.05513	1	1	1	1	0.8997	1
14	2395737_61	0.04384	0.05502	1	1	1	1	0.8997	1
14	2324202_57	0.04385	0.05531	1	1	1	1	0.8997	1
5	540258_212	0.04387	0.05519	1	1	1	1	0.8997	1
14	2262090_215	0.04389	0.05484	1	1	1	1	0.8997	1
1	108254_72	0.04392	0.05539	1	1	1	1	0.8997	1
11	1489529_103	0.04397	0.0554	1	1	1	1	0.8998	1
14	2571885_106	0.044	0.05528	1	1	1	1	0.8998	1
10	1301504_125	0.04408	0.05517	1	1	1	1	0.8999	1
3	337691_18	0.04408	0.05586	1	1	1	1	0.8999	1
10	1338200_113	0.04432	0.05526	1	1	1	1	0.9001	1
14	2588665_67	0.04442	0.0558	1	1	1	1	0.9001	1
10	1463522_50	0.04444	0.05582	1	1	1	1	0.9001	1
14	2318749_34	0.04449	0.05608	1	1	1	1	0.9001	1
12	1873802_117	0.04464	0.05626	1	1	1	1	0.9001	1
3	272744_48	0.04467	0.05618	1	1	1	1	0.9001	1
14	2321264_83	0.04476	0.05621	1	1	1	1	0.9001	1
11	1714011_83	0.04477	0.05572	1	1	1	1	0.9001	1
14	2483192_71	0.04478	0.0562	1	1	1	1	0.9001	1
12	1944267_15	0.04484	0.05656	1	1	1	1	0.9001	1
10	1320076_56	0.04485	0.05631	1	1	1	1	0.9001	1
13	2071828_7	0.04499	0.05609	1	1	1	1	0.9001	1
9	1205056_86	0.04504	0.05666	1	1	1	1	0.9001	1
12	1819777_81	0.04506	0.05653	1	1	1	1	0.9001	1
1	109001_195	0.04509	0.05697	1	1	1	1	0.9001	1
11	1605437_201	0.04509	0.05697	1	1	1	1	0.9001	1
13	2051026_63	0.04518	0.05669	1	1	1	1	0.9001	1
5	521765_66	0.04519	0.05671	1	1	1	1	0.9001	1
8	1032592_73	0.0452	0.05696	1	1	1	1	0.9001	1
8	958303_47	0.04521	0.05711	1	1	1	1	0.9001	1
13	2141927_181	0.04544	0.05699	1	1	1	1	0.9001	1
7	897590_134	0.04545	0.05649	1	1	1	1	0.9001	1
12	1875017_182	0.04546	0.05704	1	1	1	1	0.9001	1
11	1523074_59	0.04546	0.05705	1	1	1	1	0.9001	1
8	927638_172	0.04551	0.05658	1	1	1	1	0.9001	1
5	577250_109	0.04551	0.05673	1	1	1	1	0.9001	1
13	2015966_12	0.04553	0.05661	1	1	1	1	0.9001	1
12	1764244_91	0.04558	0.05723	1	1	1	1	0.9001	1
10	1271069_64	0.04558	0.0571	1	1	1	1	0.9001	1
8	1019877_22	0.0456	0.05715	1	1	1	1	0.9001	1
14	2559545_195	0.04567	0.05729	1	1	1	1	0.9001	1
2	145309_18	0.04568	0.05745	1	1	1	1	0.9001	1
14	2578540_86	0.04571	0.05719	1	1	1	1	0.9001	1
10	1320941_102	0.04575	0.05777	1	1	1	1	0.9001	1
12	1852083_125	0.04577	0.05735	1	1	1	1	0.9001	1
9	1153393_171	0.0458	0.05778	1	1	1	1	0.9001	1
13	2011622_31	0.04584	0.05728	1	1	1	1	0.9001	1
9	1236208_80	0.04586	0.05745	1	1	1	1	0.9001	1
14	2487303_159	0.04587	0.0576	1	1	1	1	0.9001	1
9	1168490_43	0.04592	0.05749	1	1	1	1	0.9001	1
13	2156880_132	0.04595	0.05738	1	1	1	1	0.9001	1
13	2051162_130	0.04598	0.05741	1	1	1	1	0.9001	1
14	2445131_83	0.04602	0.05758	1	1	1	1	0.9001	1
13	2151561_126	0.04606	0.05789	1	1	1	1	0.9001	1
13	2143461_103	0.04615	0.05766	1	1	1	1	0.9001	1
2	113454_329	0.04616	0.0577	1	1	1	1	0.9001	1
6	748922_147	0.04618	0.05787	1	1	1	1	0.9001	1
8	1077925_49	0.04621	0.05787	1	1	1	1	0.9001	1
5	493651_170	0.04621	0.05803	1	1	1	1	0.9001	1
8	924638_58	0.04624	0.05757	1	1	1	1	0.9001	1
4	393742_11	0.04635	0.05785	1	1	1	1	0.9001	1
12	1877462_12	0.04636	0.05804	1	1	1	1	0.9001	1
10	1302608_139	0.04638	0.05813	1	1	1	1	0.9001	1
10	1275531_34	0.0464	0.05821	1	1	1	1	0.9001	1
13	2143806_61	0.04641	0.05808	1	1	1	1	0.9001	1
13	2160696_27	0.04644	0.05809	1	1	1	1	0.9001	1
10	1321520_74	0.04647	0.05811	1	1	1	1	0.9001	1
8	1069678_22	0.04651	0.05857	1	1	1	1	0.9001	1
3	343302_46	0.04651	0.0583	1	1	1	1	0.9001	1
8	935954_17	0.04657	0.05834	1	1	1	1	0.9001	1
4	473698_61	0.04658	0.05881	1	1	1	1	0.9001	1
2	137192_6	0.04662	0.05851	1	1	1	1	0.9001	1
7	798065_126	0.04669	0.05842	1	1	1	1	0.9001	1
14	2413054_30	0.0467	0.05843	1	1	1	1	0.9001	1
7	895958_156	0.04674	0.05858	1	1	1	1	0.9001	1
4	365725_37	0.04674	0.0583	1	1	1	1	0.9001	1
11	1615066_32	0.04677	0.05852	1	1	1	1	0.9001	1
10	1277926_19	0.04678	0.0582	1	1	1	1	0.9001	1
12	1971834_196	0.04684	0.05875	1	1	1	1	0.9001	1
12	1794497_49	0.04684	0.05862	1	1	1	1	0.9001	1
9	1158181_69	0.04686	0.05849	1	1	1	1	0.9001	1
14	2522663_69	0.04688	0.0585	1	1	1	1	0.9001	1
14	2572423_88	0.04698	0.05864	1	1	1	1	0.9001	1
4	395264_16	0.04699	0.05825	1	1	1	1	0.9001	1
8	1041732_44	0.04701	0.0588	1	1	1	1	0.9001	1
13	2165238_108	0.04703	0.0588	1	1	1	1	0.9001	1
13	2160255_62	0.04703	0.05886	1	1	1	1	0.9001	1
14	2328657_76	0.04706	0.05887	1	1	1	1	0.9001	1
11	1550859_198	0.04706	0.05891	1	1	1	1	0.9001	1
10	1280891_161	0.04708	0.0588	1	1	1	1	0.9001	1
12	1879272_236	0.04708	0.05877	1	1	1	1	0.9001	1
14	2401262_194	0.04711	0.05892	1	1	1	1	0.9001	1
4	406376_97	0.04711	0.05913	1	1	1	1	0.9001	1
10	1263303_101	0.0473	0.05887	1	1	1	1	0.9007	1
9	1217883_120	0.0473	0.05933	1	1	1	1	0.9007	1
14	2536421_87	0.04731	0.05927	1	1	1	1	0.9007	1
10	1338719_174	0.04732	0.05914	1	1	1	1	0.9007	1
14	2394203_8	0.04743	0.05914	1	1	1	1	0.9007	1
2	111730_32	0.04747	0.05964	1	1	1	1	0.9007	1
3	244057_186	0.04749	0.05917	1	1	1	1	0.9007	1
10	1358057_176	0.04754	0.0595	1	1	1	1	0.9007	1
11	1524496_10	0.04762	0.0595	1	1	1	1	0.9007	1
2	203000_127	0.04763	0.05934	1	1	1	1	0.9007	1
1	71092_150	0.04773	0.05968	1	1	1	1	0.9007	1
7	842334_93	0.04777	0.05968	1	1	1	1	0.9007	1
2	217730_70	0.04778	0.05992	1	1	1	1	0.9007	1
10	1373552_40	0.04779	0.05964	1	1	1	1	0.9007	1
11	1535976_143	0.0479	0.06025	1	1	1	1	0.9007	1
9	1154758_49	0.04797	0.05943	1	1	1	1	0.9007	1
11	1595760_105	0.04798	0.06032	1	1	1	1	0.9007	1
13	2215246_87	0.048	0.05989	1	1	1	1	0.9007	1
4	366158_15	0.04808	0.05983	1	1	1	1	0.9007	1
6	671035_15	0.04813	0.06043	1	1	1	1	0.9007	1
13	2029035_55	0.04825	0.05992	1	1	1	1	0.9007	1
11	1477651_76	0.04827	0.06008	1	1	1	1	0.9007	1
11	1548271_64	0.0483	0.06023	1	1	1	1	0.9007	1
5	584772_55	0.04831	0.06039	1	1	1	1	0.9007	1
13	2118552_91	0.04835	0.06004	1	1	1	1	0.9007	1
3	287129_73	0.04837	0.06036	1	1	1	1	0.9007	1
4	439416_180	0.04838	0.06054	1	1	1	1	0.9007	1
13	2044378_73	0.04838	0.06057	1	1	1	1	0.9007	1
14	2459724_79	0.04839	0.06037	1	1	1	1	0.9007	1
8	1026552_68	0.04842	0.06039	1	1	1	1	0.9007	1
14	2383678_71	0.04847	0.06054	1	1	1	1	0.9007	1
5	553036_63	0.0485	0.0603	1	1	1	1	0.9007	1
14	2326040_122	0.04853	0.06058	1	1	1	1	0.9007	1
12	1975642_230	0.04855	0.06025	1	1	1	1	0.9007	1
4	443594_238	0.04857	0.06052	1	1	1	1	0.9007	1
9	1212832_90	0.04858	0.06068	1	1	1	1	0.9007	1
12	1894052_41	0.0486	0.06036	1	1	1	1	0.9007	1
9	1112026_165	0.04865	0.06086	1	1	1	1	0.9007	1
12	1910463_102	0.04872	0.06077	1	1	1	1	0.9007	1
10	1423682_32	0.04874	0.06106	1	1	1	1	0.9007	1
12	1938490_60	0.04881	0.06112	1	1	1	1	0.9007	1
11	1565363_118	0.04891	0.06131	1	1	1	1	0.9007	1
13	2236627_102	0.04891	0.06133	1	1	1	1	0.9007	1
13	2187615_108	0.04898	0.06065	1	1	1	1	0.9007	1
12	1733879_161	0.04899	0.0608	1	1	1	1	0.9007	1
14	2550408_181	0.04902	0.06098	1	1	1	1	0.9007	1
11	1669213_105	0.04905	0.06131	1	1	1	1	0.9007	1
4	485801_190	0.04906	0.06118	1	1	1	1	0.9007	1
3	337987_213	0.04909	0.06106	1	1	1	1	0.9007	1
14	2541999_131	0.04912	0.06136	1	1	1	1	0.9007	1
4	473908_83	0.04915	0.061	1	1	1	1	0.9007	1
3	272537_62	0.04921	0.06122	1	1	1	1	0.9007	1
6	685972_79	0.04922	0.06177	1	1	1	1	0.9007	1
1	105218_63	0.04923	0.06113	1	1	1	1	0.9007	1
8	950227_195	0.04924	0.06127	1	1	1	1	0.9007	1
6	712136_10	0.04926	0.06118	1	1	1	1	0.9007	1
12	1965705_22	0.04946	0.06161	1	1	1	1	0.9007	1
11	1584811_13	0.04948	0.06163	1	1	1	1	0.9007	1
8	977255_52	0.04959	0.06137	1	1	1	1	0.9007	1
11	1518921_264	0.04962	0.06217	1	1	1	1	0.9007	1
2	148755_165	0.04963	0.06175	1	1	1	1	0.9007	1
4	400950_126	0.04969	0.06179	1	1	1	1	0.9007	1
13	2006179_215	0.04969	0.06188	1	1	1	1	0.9007	1
11	1635434_86	0.04986	0.06189	1	1	1	1	0.9007	1
7	835893_169	0.0499	0.06233	1	1	1	1	0.9007	1
3	345922_5	0.0499	0.06223	1	1	1	1	0.9007	1
4	381782_76	0.0499	0.06241	1	1	1	1	0.9007	1
11	1696860_129	0.04996	0.06212	1	1	1	1	0.9007	1
14	2529903_58	0.04999	0.06227	1	1	1	1	0.9007	1
9	1124800_102	0.05001	0.06234	1	1	1	1	0.9007	1
13	2251642_39	0.05003	0.06209	1	1	1	1	0.9007	1
8	964110_108	0.0501	0.06239	1	1	1	1	0.9007	1
1	47065_66	0.05011	0.06213	1	1	1	1	0.9007	1
13	2120877_73	0.05014	0.0624	1	1	1	1	0.9007	1
13	2099705_42	0.05016	0.06214	1	1	1	1	0.9007	1
2	128563_144	0.05018	0.06272	1	1	1	1	0.9007	1
1	67468_10	0.05021	0.06256	1	1	1	1	0.9007	1
9	1241926_110	0.05029	0.06222	1	1	1	1	0.9007	1
14	2285283_65	0.05038	0.06248	1	1	1	1	0.9007	1
14	2306606_108	0.05039	0.06266	1	1	1	1	0.9007	1
13	2019882_197	0.0504	0.06281	1	1	1	1	0.9007	1
14	2343087_58	0.05046	0.06297	1	1	1	1	0.9007	1
11	1600257_81	0.05048	0.06278	1	1	1	1	0.9007	1
3	307972_18	0.05052	0.06268	1	1	1	1	0.9007	1
14	2381765_15	0.05057	0.063	1	1	1	1	0.9007	1
7	897554_77	0.05059	0.06288	1	1	1	1	0.9007	1
14	2547964_114	0.0506	0.06291	1	1	1	1	0.9007	1
13	1982450_79	0.05061	0.06306	1	1	1	1	0.9007	1
9	1201177_131	0.05067	0.06293	1	1	1	1	0.9007	1
8	930607_51	0.05068	0.06309	1	1	1	1	0.9007	1
2	211468_47	0.05068	0.0627	1	1	1	1	0.9007	1
13	2147922_73	0.05069	0.063	1	1	1	1	0.9007	1
7	905803_40	0.0507	0.06301	1	1	1	1	0.9007	1
13	2234090_95	0.0507	0.06302	1	1	1	1	0.9007	1
12	1917414_93	0.05073	0.06304	1	1	1	1	0.9007	1
13	1977530_174	0.05074	0.06292	1	1	1	1	0.9007	1
11	1592134_60	0.05077	0.0632	1	1	1	1	0.9007	1
7	792152_142	0.05085	0.06338	1	1	1	1	0.9007	1
8	1022618_31	0.05093	0.06359	1	1	1	1	0.9007	1
12	1796324_100	0.05094	0.06331	1	1	1	1	0.9007	1
13	2225436_151	0.05096	0.06333	1	1	1	1	0.9007	1
10	1263600_108	0.05098	0.0633	1	1	1	1	0.9007	1
11	1550261_29	0.05099	0.06344	1	1	1	1	0.9007	1
14	2532797_48	0.05102	0.0631	1	1	1	1	0.9007	1
2	124105_94	0.05102	0.06336	1	1	1	1	0.9007	1
5	534010_77	0.05106	0.06337	1	1	1	1	0.9007	1
6	743400_142	0.05111	0.0634	1	1	1	1	0.9007	1
4	351727_120	0.05111	0.06389	1	1	1	1	0.9007	1
13	1990879_9	0.05121	0.06361	1	1	1	1	0.9007	1
7	798584_41	0.05121	0.06362	1	1	1	1	0.9007	1
11	1702619_142	0.05121	0.06351	1	1	1	1	0.9007	1
8	1047597_119	0.05125	0.06366	1	1	1	1	0.9007	1
11	1580071_27	0.05126	0.06397	1	1	1	1	0.9007	1
14	2535575_27	0.05139	0.06367	1	1	1	1	0.901	1
14	2540658_36	0.05148	0.06352	1	1	1	1	0.901	1
13	2153059_173	0.05152	0.06409	1	1	1	1	0.901	1
2	144219_150	0.05154	0.06396	1	1	1	1	0.901	1
11	1548336_20	0.0516	0.06405	1	1	1	1	0.901	1
8	1003496_46	0.05161	0.06411	1	1	1	1	0.901	1
14	2343111_65	0.05165	0.06384	1	1	1	1	0.901	1
9	1156269_113	0.05165	0.06417	1	1	1	1	0.901	1
14	2291130_89	0.0517	0.06408	1	1	1	1	0.901	1
11	1612899_12	0.05176	0.06453	1	1	1	1	0.901	1
11	1676844_103	0.05178	0.06479	1	1	1	1	0.901	1
8	1026343_42	0.05187	0.06454	1	1	1	1	0.901	1
11	1703121_23	0.05188	0.06427	1	1	1	1	0.901	1
13	2059792_40	0.05189	0.06448	1	1	1	1	0.901	1
10	1441923_107	0.05197	0.06439	1	1	1	1	0.901	1
14	2363245_196	0.05203	0.06426	1	1	1	1	0.901	1
10	1392302_88	0.05204	0.06487	1	1	1	1	0.901	1
1	36222_35	0.05215	0.06473	1	1	1	1	0.901	1
14	2537881_44	0.05219	0.06495	1	1	1	1	0.901	1
8	921036_133	0.0522	0.0648	1	1	1	1	0.901	1
10	1406906_131	0.0522	0.06439	1	1	1	1	0.901	1
13	2215699_65	0.05226	0.06441	1	1	1	1	0.901	1
14	2591317_9	0.05227	0.06484	1	1	1	1	0.901	1
7	796052_117	0.0523	0.06488	1	1	1	1	0.901	1
11	1632237_34	0.05231	0.06474	1	1	1	1	0.901	1
11	1672350_43	0.05233	0.06513	1	1	1	1	0.901	1
10	1429882_85	0.05233	0.06475	1	1	1	1	0.901	1
14	2451387_82	0.05239	0.0647	1	1	1	1	0.901	1
2	124398_95	0.0524	0.06513	1	1	1	1	0.901	1
1	30605_93	0.05247	0.0653	1	1	1	1	0.901	1
12	1742592_17	0.05248	0.06488	1	1	1	1	0.901	1
10	1355639_175	0.05255	0.0652	1	1	1	1	0.901	1
10	1329235_96	0.05256	0.06506	1	1	1	1	0.901	1
14	2485605_153	0.05261	0.06549	1	1	1	1	0.901	1
11	1650987_165	0.05262	0.06507	1	1	1	1	0.901	1
12	1854841_106	0.05265	0.06552	1	1	1	1	0.901	1
7	772429_170	0.05271	0.0655	1	1	1	1	0.901	1
8	924025_142	0.05277	0.06499	1	1	1	1	0.901	1
12	1787762_22	0.05281	0.06544	1	1	1	1	0.901	1
10	1461983_161	0.05282	0.0656	1	1	1	1	0.901	1
13	2011622_56	0.05288	0.06576	1	1	1	1	0.901	1
14	2398492_41	0.05288	0.06581	1	1	1	1	0.901	1
9	1241361_116	0.0529	0.06527	1	1	1	1	0.901	1
14	2522493_126	0.05295	0.06591	1	1	1	1	0.901	1
1	69430_136	0.05296	0.06525	1	1	1	1	0.901	1
12	1749659_38	0.053	0.06581	1	1	1	1	0.901	1
11	1497075_127	0.05301	0.06567	1	1	1	1	0.901	1
6	676266_122	0.05312	0.06584	1	1	1	1	0.901	1
3	250173_38	0.05315	0.06542	1	1	1	1	0.901	1
3	247863_23	0.05315	0.06561	1	1	1	1	0.901	1
9	1152229_122	0.05317	0.06619	1	1	1	1	0.901	1
10	1394228_20	0.0532	0.06548	1	1	1	1	0.901	1
14	2472477_115	0.05322	0.06591	1	1	1	1	0.901	1
3	248151_35	0.05325	0.06567	1	1	1	1	0.901	1
11	1588761_52	0.05333	0.0663	1	1	1	1	0.9018	1
9	1221815_59	0.05349	0.06637	1	1	1	1	0.9033	1
11	1562351_116	0.05358	0.06591	1	1	1	1	0.9033	1
11	1617670_211	0.05361	0.06634	1	1	1	1	0.9033	1
12	1763475_151	0.05363	0.06636	1	1	1	1	0.9033	1
3	251433_141	0.05365	0.06644	1	1	1	1	0.9033	1
13	2055324_5	0.05366	0.06661	1	1	1	1	0.9033	1
13	2232864_63	0.05369	0.06607	1	1	1	1	0.9033	1
13	2008390_5	0.0538	0.06704	1	1	1	1	0.9033	1
11	1529984_69	0.05384	0.0668	1	1	1	1	0.9033	1
11	1585346_65	0.054	0.06682	1	1	1	1	0.9033	1
11	1485808_64	0.05402	0.06644	1	1	1	1	0.9033	1
12	1914948_166	0.05404	0.06702	1	1	1	1	0.9033	1
11	1588998_28	0.05413	0.06658	1	1	1	1	0.9033	1
5	518708_196	0.05414	0.06703	1	1	1	1	0.9033	1
12	1941244_114	0.05415	0.0672	1	1	1	1	0.9033	1
4	422792_191	0.05417	0.06681	1	1	1	1	0.9033	1
1	98075_35	0.05418	0.06697	1	1	1	1	0.9033	1
14	2589522_38	0.05421	0.06699	1	1	1	1	0.9033	1
7	818066_64	0.05422	0.06746	1	1	1	1	0.9033	1
12	1788837_173	0.05425	0.067	1	1	1	1	0.9033	1
8	943839_78	0.05426	0.06696	1	1	1	1	0.9033	1
9	1126600_16	0.05427	0.06712	1	1	1	1	0.9033	1
11	1692667_104	0.05429	0.0671	1	1	1	1	0.9033	1
12	1732573_125	0.05432	0.06697	1	1	1	1	0.9033	1
10	1368349_89	0.05437	0.06711	1	1	1	1	0.9033	1
7	817168_181	0.05438	0.06762	1	1	1	1	0.9033	1
3	256717_61	0.05442	0.06729	1	1	1	1	0.9033	1
11	1651408_65	0.05451	0.06719	1	1	1	1	0.9033	1
12	1806263_71	0.0546	0.06793	1	1	1	1	0.9033	1
10	1375160_203	0.05462	0.06748	1	1	1	1	0.9033	1
8	1063922_177	0.05475	0.06724	1	1	1	1	0.9033	1
6	664091_19	0.05482	0.06772	1	1	1	1	0.9033	1
1	102041_125	0.05496	0.06794	1	1	1	1	0.9033	1
13	2236911_16	0.05503	0.0674	1	1	1	1	0.9033	1
6	699441_35	0.05503	0.06798	1	1	1	1	0.9033	1
1	14214_72	0.05507	0.06826	1	1	1	1	0.9033	1
14	2307715_45	0.05509	0.06805	1	1	1	1	0.9033	1
11	1513878_97	0.0551	0.06808	1	1	1	1	0.9033	1
14	2418836_157	0.05513	0.06817	1	1	1	1	0.9033	1
5	532165_108	0.05513	0.06791	1	1	1	1	0.9033	1
14	2598895_42	0.05516	0.06844	1	1	1	1	0.9033	1
14	2493156_119	0.0552	0.06814	1	1	1	1	0.9033	1
14	2581100_220	0.05521	0.06819	1	1	1	1	0.9033	1
13	2234041_11	0.05531	0.06806	1	1	1	1	0.9033	1
5	597318_132	0.05546	0.06812	1	1	1	1	0.9033	1
3	247152_208	0.05549	0.06868	1	1	1	1	0.9033	1
10	1393990_133	0.05553	0.06891	1	1	1	1	0.9033	1
14	2278273_151	0.05559	0.06875	1	1	1	1	0.9033	1
8	1082052_99	0.05564	0.06907	1	1	1	1	0.9033	1
6	653770_14	0.05567	0.06883	1	1	1	1	0.9033	1
11	1538545_55	0.0557	0.06852	1	1	1	1	0.9033	1
4	380534_126	0.05573	0.06897	1	1	1	1	0.9033	1
9	1207234_39	0.05579	0.06883	1	1	1	1	0.9033	1
14	2474197_198	0.0558	0.06856	1	1	1	1	0.9033	1
13	1981756_69	0.05588	0.06875	1	1	1	1	0.9033	1
9	1093231_13	0.05592	0.06907	1	1	1	1	0.9033	1
6	739201_152	0.05599	0.06934	1	1	1	1	0.9033	1
13	2052543_140	0.056	0.06864	1	1	1	1	0.9033	1
5	503137_48	0.056	0.06906	1	1	1	1	0.9033	1
5	612214_53	0.05601	0.06907	1	1	1	1	0.9033	1
10	1268501_41	0.05602	0.06869	1	1	1	1	0.9033	1
14	2299669_48	0.05603	0.06929	1	1	1	1	0.9033	1
1	84308_14	0.05604	0.06945	1	1	1	1	0.9033	1
9	1231454_117	0.0561	0.06918	1	1	1	1	0.9033	1
8	1063731_177	0.0561	0.06919	1	1	1	1	0.9033	1
8	956363_83	0.0562	0.06909	1	1	1	1	0.9033	1
2	127250_168	0.05622	0.06932	1	1	1	1	0.9033	1
12	1921504_40	0.05623	0.06934	1	1	1	1	0.9033	1
13	2133913_31	0.05626	0.06949	1	1	1	1	0.9033	1
7	888155_117	0.05626	0.06936	1	1	1	1	0.9033	1
6	671777_96	0.05636	0.06977	1	1	1	1	0.9033	1
2	172810_139	0.05636	0.06913	1	1	1	1	0.9033	1
3	319324_13	0.05638	0.06914	1	1	1	1	0.9033	1
1	88620_11	0.05645	0.06971	1	1	1	1	0.9033	1
10	1316812_103	0.05646	0.06959	1	1	1	1	0.9033	1
11	1684924_46	0.05657	0.06976	1	1	1	1	0.9033	1
1	59830_55	0.05658	0.06949	1	1	1	1	0.9033	1
4	438673_5	0.05662	0.06959	1	1	1	1	0.9033	1
14	2377972_33	0.05664	0.06998	1	1	1	1	0.9033	1
11	1686343_97	0.05669	0.07003	1	1	1	1	0.9033	1
8	1035917_72	0.05671	0.07005	1	1	1	1	0.9033	1
14	2318599_83	0.05672	0.06991	1	1	1	1	0.9033	1
14	2420154_77	0.05673	0.06986	1	1	1	1	0.9033	1
7	829127_11	0.05674	0.07001	1	1	1	1	0.9033	1
13	2144992_119	0.05681	0.07003	1	1	1	1	0.9033	1
11	1519702_180	0.05682	0.06975	1	1	1	1	0.9033	1
13	2065840_129	0.05683	0.07021	1	1	1	1	0.9033	1
5	498715_172	0.05683	0.07007	1	1	1	1	0.9033	1
7	829699_61	0.05685	0.07011	1	1	1	1	0.9033	1
7	820443_107	0.05686	0.07033	1	1	1	1	0.9033	1
12	1912049_26	0.05687	0.06991	1	1	1	1	0.9033	1
8	1007717_47	0.05688	0.06993	1	1	1	1	0.9033	1
13	1988512_30	0.05691	0.07054	1	1	1	1	0.9033	1
5	546489_99	0.05702	0.07059	1	1	1	1	0.9033	1
11	1634632_139	0.05707	0.07003	1	1	1	1	0.9033	1
13	2170255_16	0.05712	0.07004	1	1	1	1	0.9033	1
11	1578212_51	0.05713	0.07062	1	1	1	1	0.9033	1
10	1410181_174	0.05718	0.06991	1	1	1	1	0.9033	1
14	2511242_134	0.05724	0.07085	1	1	1	1	0.9033	1
9	1233477_124	0.05732	0.07041	1	1	1	1	0.9033	1
11	1495899_12	0.05735	0.0703	1	1	1	1	0.9033	1
10	1305408_88	0.05736	0.07037	1	1	1	1	0.9033	1
14	2533032_248	0.05739	0.07086	1	1	1	1	0.9033	1
14	2321497_15	0.0574	0.07049	1	1	1	1	0.9033	1
11	1580695_25	0.0574	0.07105	1	1	1	1	0.9033	1
9	1153266_52	0.05751	0.07094	1	1	1	1	0.9033	1
5	592766_33	0.05757	0.07127	1	1	1	1	0.9033	1
12	1913319_67	0.05757	0.07067	1	1	1	1	0.9033	1
6	680311_123	0.0576	0.07114	1	1	1	1	0.9033	1
4	465662_75	0.0576	0.071	1	1	1	1	0.9033	1
14	2586377_21	0.05766	0.07138	1	1	1	1	0.9033	1
7	901067_104	0.05771	0.07063	1	1	1	1	0.9033	1
5	497297_153	0.05774	0.07109	1	1	1	1	0.9033	1
11	1521726_13	0.05777	0.07068	1	1	1	1	0.9033	1
14	2285388_12	0.05779	0.07087	1	1	1	1	0.9033	1
13	2042274_184	0.05781	0.07118	1	1	1	1	0.9033	1
11	1586803_86	0.05785	0.07104	1	1	1	1	0.9033	1
8	1013784_123	0.05787	0.07139	1	1	1	1	0.9033	1
11	1669712_210	0.05797	0.07147	1	1	1	1	0.9033	1
7	811868_152	0.05807	0.07082	1	1	1	1	0.9033	1
13	2230373_126	0.05807	0.07113	1	1	1	1	0.9033	1
9	1166020_83	0.05809	0.07089	1	1	1	1	0.9033	1
4	398691_128	0.05814	0.07144	1	1	1	1	0.9033	1
11	1631685_167	0.05821	0.07162	1	1	1	1	0.9033	1
14	2565446_32	0.05823	0.0716	1	1	1	1	0.9033	1
14	2307086_8	0.05826	0.07191	1	1	1	1	0.9033	1
5	506279_120	0.05832	0.07176	1	1	1	1	0.9033	1
10	1280941_31	0.05838	0.07192	1	1	1	1	0.9033	1
11	1565656_14	0.0584	0.07178	1	1	1	1	0.9033	1
10	1400540_13	0.05841	0.0718	1	1	1	1	0.9033	1
13	2010503_23	0.05842	0.07196	1	1	1	1	0.9033	1
11	1509339_67	0.05851	0.07171	1	1	1	1	0.9033	1
5	511527_68	0.05852	0.07226	1	1	1	1	0.9033	1
11	1669601_61	0.05854	0.07182	1	1	1	1	0.9033	1
10	1310307_45	0.05857	0.07198	1	1	1	1	0.9033	1
7	814463_26	0.05857	0.072	1	1	1	1	0.9033	1
14	2580261_122	0.05858	0.0716	1	1	1	1	0.9033	1
1	65835_98	0.0586	0.07204	1	1	1	1	0.9033	1
12	1901587_32	0.05863	0.07198	1	1	1	1	0.9033	1
7	870561_11	0.05866	0.07222	1	1	1	1	0.9033	1
14	2557695_67	0.05866	0.07209	1	1	1	1	0.9033	1
6	692762_118	0.05879	0.07246	1	1	1	1	0.9033	1
9	1249943_74	0.05885	0.07238	1	1	1	1	0.9033	1
9	1221763_151	0.05887	0.0721	1	1	1	1	0.9033	1
1	62439_40	0.05893	0.07244	1	1	1	1	0.9033	1
7	843054_33	0.05895	0.07195	1	1	1	1	0.9033	1
9	1172650_149	0.05896	0.07241	1	1	1	1	0.9033	1
5	603855_132	0.05898	0.07242	1	1	1	1	0.9033	1
13	1999837_239	0.05901	0.07257	1	1	1	1	0.9033	1
2	143723_139	0.05904	0.07294	1	1	1	1	0.9033	1
4	434555_73	0.05909	0.07271	1	1	1	1	0.9033	1
5	549582_38	0.0591	0.07272	1	1	1	1	0.9033	1
3	297134_40	0.05916	0.07235	1	1	1	1	0.9033	1
13	2080934_188	0.05922	0.07265	1	1	1	1	0.9033	1
14	2546734_176	0.05923	0.07253	1	1	1	1	0.9033	1
13	1984814_116	0.05926	0.07258	1	1	1	1	0.9033	1
10	1419972_123	0.05927	0.07323	1	1	1	1	0.9033	1
10	1364337_211	0.05945	0.07278	1	1	1	1	0.9033	1
14	2450101_78	0.05952	0.0731	1	1	1	1	0.9033	1
11	1691914_154	0.05954	0.07344	1	1	1	1	0.9033	1
13	2192826_111	0.05955	0.07316	1	1	1	1	0.9033	1
11	1607983_36	0.05961	0.07333	1	1	1	1	0.9033	1
12	1820511_248	0.05968	0.07281	1	1	1	1	0.9033	1
14	2331866_53	0.05969	0.07324	1	1	1	1	0.9033	1
7	880457_67	0.05971	0.0731	1	1	1	1	0.9033	1
4	369316_102	0.05977	0.07327	1	1	1	1	0.9033	1
13	2097026_107	0.05988	0.07309	1	1	1	1	0.9033	1
13	2024579_44	0.05992	0.07382	1	1	1	1	0.9033	1
14	2549020_133	0.06002	0.07351	1	1	1	1	0.9033	1
9	1143601_84	0.06016	0.07389	1	1	1	1	0.9033	1
3	284245_67	0.06017	0.07363	1	1	1	1	0.9033	1
11	1512174_54	0.06018	0.07381	1	1	1	1	0.9033	1
14	2588658_255	0.0602	0.07413	1	1	1	1	0.9033	1
11	1590331_212	0.06021	0.07421	1	1	1	1	0.9033	1
12	1897818_135	0.06026	0.07424	1	1	1	1	0.9033	1
9	1210424_164	0.06044	0.07444	1	1	1	1	0.9033	1
11	1685441_36	0.06049	0.07384	1	1	1	1	0.9033	1
2	176080_17	0.06049	0.07415	1	1	1	1	0.9033	1
11	1580146_220	0.06051	0.07416	1	1	1	1	0.9033	1
11	1669807_22	0.06051	0.07381	1	1	1	1	0.9033	1
14	2600344_23	0.06056	0.07382	1	1	1	1	0.9033	1
12	1853113_13	0.06058	0.0741	1	1	1	1	0.9033	1
11	1507962_104	0.06059	0.07454	1	1	1	1	0.9033	1
14	2580334_145	0.06063	0.07426	1	1	1	1	0.9033	1
7	861791_225	0.06072	0.07444	1	1	1	1	0.9033	1
14	2343874_99	0.06075	0.07447	1	1	1	1	0.9033	1
13	1998449_214	0.06076	0.0742	1	1	1	1	0.9033	1
10	1290680_210	0.06077	0.07504	1	1	1	1	0.9033	1
12	1924920_265	0.06078	0.07443	1	1	1	1	0.9033	1
13	2150772_6	0.06081	0.07497	1	1	1	1	0.9033	1
1	77848_104	0.06085	0.07452	1	1	1	1	0.9033	1
3	339747_54	0.06091	0.07473	1	1	1	1	0.9033	1
4	487443_210	0.06093	0.07434	1	1	1	1	0.9033	1
11	1675571_140	0.061	0.07448	1	1	1	1	0.9033	1
11	1603126_106	0.06114	0.07464	1	1	1	1	0.9033	1
10	1412827_6	0.06119	0.07494	1	1	1	1	0.9033	1
5	512326_130	0.06123	0.07505	1	1	1	1	0.9033	1
12	1777517_28	0.06123	0.07468	1	1	1	1	0.9033	1
14	2407550_29	0.06129	0.07543	1	1	1	1	0.9033	1
3	299898_37	0.06131	0.07516	1	1	1	1	0.9033	1
4	464552_136	0.06136	0.07535	1	1	1	1	0.9033	1
3	336490_65	0.06138	0.07491	1	1	1	1	0.9033	1
9	1189534_205	0.06152	0.07501	1	1	1	1	0.9033	1
11	1697615_102	0.06153	0.07545	1	1	1	1	0.9033	1
11	1537619_80	0.06156	0.07532	1	1	1	1	0.9033	1
14	2288341_150	0.06158	0.07551	1	1	1	1	0.9033	1
14	2275290_44	0.06164	0.07538	1	1	1	1	0.9033	1
13	2078418_58	0.06165	0.07515	1	1	1	1	0.9033	1
6	712428_121	0.06166	0.07559	1	1	1	1	0.9033	1
2	158098_133	0.0617	0.0758	1	1	1	1	0.9033	1
14	2278062_109	0.06177	0.07535	1	1	1	1	0.9033	1
12	1814400_230	0.06182	0.07585	1	1	1	1	0.9033	1
14	2501467_27	0.06187	0.07571	1	1	1	1	0.9033	1
9	1238453_165	0.06189	0.07608	1	1	1	1	0.9033	1
14	2609785_34	0.06194	0.0755	1	1	1	1	0.9033	1
9	1239399_57	0.06197	0.0761	1	1	1	1	0.9033	1
12	1806415_219	0.06202	0.07566	1	1	1	1	0.9033	1
9	1249628_16	0.06202	0.07591	1	1	1	1	0.9033	1
4	468008_210	0.06204	0.0758	1	1	1	1	0.9033	1
3	347981_74	0.06205	0.07619	1	1	1	1	0.9033	1
14	2607960_21	0.06206	0.07656	1	1	1	1	0.9033	1
13	2178192_84	0.06218	0.07627	1	1	1	1	0.9033	1
14	2417988_125	0.06222	0.07576	1	1	1	1	0.9033	1
6	675380_46	0.06224	0.0759	1	1	1	1	0.9033	1
12	1760419_156	0.06225	0.07645	1	1	1	1	0.9033	1
11	1494391_87	0.06225	0.07615	1	1	1	1	0.9033	1
11	1584811_90	0.06231	0.07615	1	1	1	1	0.9033	1
8	1000824_127	0.06238	0.07664	1	1	1	1	0.9033	1
10	1303457_99	0.06253	0.07594	1	1	1	1	0.9033	1
7	823100_64	0.06259	0.07608	1	1	1	1	0.9033	1
12	1830103_119	0.06262	0.07597	1	1	1	1	0.9033	1
9	1127802_73	0.06264	0.07654	1	1	1	1	0.9033	1
14	2399864_125	0.06266	0.07666	1	1	1	1	0.9033	1
9	1238331_26	0.06267	0.07653	1	1	1	1	0.9033	1
13	2201071_74	0.06272	0.07685	1	1	1	1	0.9033	1
10	1306142_52	0.06272	0.07691	1	1	1	1	0.9033	1
11	1709379_114	0.0628	0.07675	1	1	1	1	0.9033	1
8	942943_85	0.06282	0.07661	1	1	1	1	0.9033	1
10	1329423_48	0.06291	0.07664	1	1	1	1	0.9033	1
11	1562382_141	0.06296	0.07709	1	1	1	1	0.9033	1
2	213211_95	0.06298	0.07696	1	1	1	1	0.9033	1
1	40614_58	0.06298	0.0773	1	1	1	1	0.9033	1
14	2504995_77	0.06304	0.07718	1	1	1	1	0.9033	1
13	2049739_115	0.06307	0.0771	1	1	1	1	0.9033	1
4	398951_21	0.0631	0.07697	1	1	1	1	0.9033	1
5	590730_69	0.0631	0.07704	1	1	1	1	0.9033	1
12	1722778_53	0.06312	0.07734	1	1	1	1	0.9033	1
12	1964716_29	0.06318	0.07708	1	1	1	1	0.9033	1
13	2171781_16	0.06324	0.07682	1	1	1	1	0.9033	1
2	193984_21	0.06325	0.07726	1	1	1	1	0.9033	1
2	169739_198	0.06325	0.07727	1	1	1	1	0.9033	1
13	2031414_51	0.0633	0.0774	1	1	1	1	0.9033	1
5	527109_11	0.06333	0.07727	1	1	1	1	0.9033	1
14	2610079_226	0.06337	0.07714	1	1	1	1	0.9033	1
13	2005752_43	0.06342	0.07787	1	1	1	1	0.9033	1
11	1514405_141	0.06352	0.07757	1	1	1	1	0.9033	1
1	86015_123	0.06361	0.07791	1	1	1	1	0.9033	1
14	2464181_30	0.06367	0.07813	1	1	1	1	0.9033	1
13	2188173_49	0.06367	0.07767	1	1	1	1	0.9033	1
8	932009_212	0.06373	0.07774	1	1	1	1	0.9033	1
10	1390338_36	0.06375	0.07748	1	1	1	1	0.9033	1
6	718254_20	0.06381	0.0778	1	1	1	1	0.9033	1
11	1718590_84	0.06384	0.078	1	1	1	1	0.9033	1
4	470234_132	0.06384	0.07775	1	1	1	1	0.9033	1
2	186674_21	0.06386	0.07795	1	1	1	1	0.9033	1
13	2156335_108	0.06386	0.07795	1	1	1	1	0.9033	1
7	912053_80	0.06391	0.07784	1	1	1	1	0.9033	1
7	784675_73	0.06401	0.07832	1	1	1	1	0.9033	1
3	239823_38	0.06405	0.07794	1	1	1	1	0.9033	1
7	868316_9	0.06415	0.07812	1	1	1	1	0.9033	1
11	1554542_208	0.06417	0.07863	1	1	1	1	0.9033	1
6	743400_168	0.06417	0.07831	1	1	1	1	0.9033	1
10	1429409_30	0.06419	0.07842	1	1	1	1	0.9033	1
2	211587_16	0.06421	0.07835	1	1	1	1	0.9033	1
8	1034384_161	0.06421	0.07838	1	1	1	1	0.9033	1
7	802922_54	0.06424	0.07829	1	1	1	1	0.9033	1
8	953888_111	0.06428	0.07832	1	1	1	1	0.9033	1
9	1087387_158	0.06437	0.07853	1	1	1	1	0.9033	1
14	2487290_110	0.06442	0.07874	1	1	1	1	0.9033	1
12	1962540_223	0.06445	0.07833	1	1	1	1	0.9033	1
6	701337_11	0.06449	0.07862	1	1	1	1	0.9033	1
9	1257600_131	0.06449	0.07866	1	1	1	1	0.9033	1
13	2157063_73	0.0645	0.07884	1	1	1	1	0.9033	1
12	1813389_98	0.06457	0.07859	1	1	1	1	0.9033	1
8	1072556_167	0.06458	0.07875	1	1	1	1	0.9033	1
10	1396098_63	0.06463	0.07868	1	1	1	1	0.9033	1
3	286857_167	0.06465	0.07885	1	1	1	1	0.9033	1
13	2259515_182	0.06466	0.07888	1	1	1	1	0.9033	1
14	2604852_114	0.06466	0.07926	1	1	1	1	0.9033	1
13	2034933_130	0.06468	0.07883	1	1	1	1	0.9033	1
9	1165574_91	0.06479	0.07899	1	1	1	1	0.9033	1
4	467936_49	0.06494	0.07934	1	1	1	1	0.9033	1
11	1492562_29	0.06497	0.07919	1	1	1	1	0.9033	1
14	2488745_149	0.06497	0.07955	1	1	1	1	0.9033	1
9	1241003_116	0.06498	0.07887	1	1	1	1	0.9033	1
12	1828862_47	0.065	0.07921	1	1	1	1	0.9033	1
11	1681389_25	0.06505	0.07953	1	1	1	1	0.9033	1
9	1173323_80	0.06509	0.07938	1	1	1	1	0.9033	1
12	1825731_129	0.06511	0.07962	1	1	1	1	0.9033	1
12	1748714_75	0.06511	0.07936	1	1	1	1	0.9033	1
4	488298_27	0.06511	0.07922	1	1	1	1	0.9033	1
7	792999_152	0.06514	0.07925	1	1	1	1	0.9033	1
14	2524419_84	0.06517	0.07942	1	1	1	1	0.9033	1
11	1637118_20	0.06518	0.07944	1	1	1	1	0.9033	1
4	360170_122	0.06522	0.07919	1	1	1	1	0.9033	1
14	2442162_107	0.06522	0.07966	1	1	1	1	0.9033	1
8	988908_124	0.06527	0.07937	1	1	1	1	0.9033	1
6	655019_67	0.06529	0.07983	1	1	1	1	0.9033	1
11	1533276_144	0.06532	0.07949	1	1	1	1	0.9033	1
2	167390_103	0.06533	0.07936	1	1	1	1	0.9033	1
12	1900032_73	0.06537	0.07997	1	1	1	1	0.9033	1
11	1493817_5	0.06539	0.0797	1	1	1	1	0.9033	1
13	2047473_81	0.06542	0.07976	1	1	1	1	0.9033	1
13	2214918_118	0.06547	0.07991	1	1	1	1	0.9033	1
12	1899406_109	0.0655	0.0795	1	1	1	1	0.9033	1
10	1441080_106	0.06555	0.07963	1	1	1	1	0.9033	1
12	1904031_25	0.0656	0.07958	1	1	1	1	0.9033	1
2	124522_12	0.06561	0.08017	1	1	1	1	0.9033	1
2	138418_98	0.06568	0.07992	1	1	1	1	0.9033	1
3	344687_9	0.06576	0.08009	1	1	1	1	0.9033	1
2	145910_58	0.06576	0.07982	1	1	1	1	0.9033	1
5	613502_32	0.06581	0.08015	1	1	1	1	0.9033	1
9	1258738_143	0.06582	0.08019	1	1	1	1	0.9033	1
3	310929_45	0.06584	0.0801	1	1	1	1	0.9033	1
11	1668357_161	0.06585	0.08015	1	1	1	1	0.9033	1
6	693463_100	0.06585	0.08019	1	1	1	1	0.9033	1
11	1699156_22	0.06595	0.08046	1	1	1	1	0.9033	1
10	1446092_133	0.06607	0.08062	1	1	1	1	0.9033	1
9	1092429_154	0.06609	0.08066	1	1	1	1	0.9033	1
9	1164393_24	0.0661	0.08059	1	1	1	1	0.9033	1
11	1661853_135	0.0662	0.08045	1	1	1	1	0.9033	1
12	1924050_138	0.06621	0.08061	1	1	1	1	0.9033	1
9	1168618_110	0.06622	0.08061	1	1	1	1	0.9033	1
11	1549659_49	0.06623	0.08046	1	1	1	1	0.9033	1
2	219720_61	0.06625	0.08032	1	1	1	1	0.9033	1
12	1923493_147	0.06627	0.08071	1	1	1	1	0.9033	1
11	1586826_82	0.06628	0.08102	1	1	1	1	0.9033	1
14	2487724_68	0.06631	0.08119	1	1	1	1	0.9033	1
14	2363082_105	0.06644	0.08107	1	1	1	1	0.9033	1
9	1088533_99	0.06652	0.08068	1	1	1	1	0.9033	1
7	855477_125	0.06655	0.08134	1	1	1	1	0.9033	1
14	2551934_131	0.06658	0.08061	1	1	1	1	0.9033	1
9	1249843_40	0.06661	0.08119	1	1	1	1	0.9033	1
6	741290_123	0.06665	0.08155	1	1	1	1	0.9033	1
14	2340168_263	0.06671	0.08096	1	1	1	1	0.9033	1
14	2559449_81	0.06675	0.08175	1	1	1	1	0.9033	1
9	1118214_16	0.06677	0.081	1	1	1	1	0.9033	1
9	1142875_167	0.06678	0.08131	1	1	1	1	0.9033	1
7	804888_113	0.06679	0.08089	1	1	1	1	0.9033	1
1	26862_118	0.06685	0.08102	1	1	1	1	0.9033	1
3	248472_18	0.06688	0.08125	1	1	1	1	0.9033	1
14	2301138_15	0.0669	0.08172	1	1	1	1	0.9033	1
10	1432776_80	0.06696	0.08156	1	1	1	1	0.9033	1
11	1575474_71	0.06697	0.08196	1	1	1	1	0.9033	1
9	1197372_59	0.067	0.08148	1	1	1	1	0.9033	1
1	62158_57	0.06701	0.08135	1	1	1	1	0.9033	1
13	2020926_235	0.06701	0.08168	1	1	1	1	0.9033	1
1	99366_108	0.06705	0.08125	1	1	1	1	0.9033	1
14	2373239_58	0.06707	0.08145	1	1	1	1	0.9033	1
8	1060926_66	0.06708	0.08118	1	1	1	1	0.9033	1
5	573795_227	0.06709	0.08154	1	1	1	1	0.9033	1
14	2329742_135	0.06709	0.08188	1	1	1	1	0.9033	1
3	307484_131	0.0671	0.08158	1	1	1	1	0.9033	1
12	1960172_12	0.06711	0.0816	1	1	1	1	0.9033	1
14	2266987_137	0.06716	0.08147	1	1	1	1	0.9033	1
6	654046_175	0.06718	0.08161	1	1	1	1	0.9033	1
13	2143648_232	0.06719	0.0815	1	1	1	1	0.9033	1
13	2049739_62	0.06719	0.08151	1	1	1	1	0.9033	1
1	30369_102	0.06724	0.08167	1	1	1	1	0.9033	1
14	2489515_46	0.06726	0.08198	1	1	1	1	0.9033	1
8	1071934_218	0.06728	0.08169	1	1	1	1	0.9033	1
14	2308328_24	0.06731	0.0817	1	1	1	1	0.9033	1
4	461955_117	0.06737	0.08177	1	1	1	1	0.9033	1
6	709500_70	0.06738	0.08159	1	1	1	1	0.9033	1
13	2245028_133	0.06746	0.08251	1	1	1	1	0.9033	1
10	1434126_38	0.06746	0.08192	1	1	1	1	0.9033	1
2	149445_147	0.06754	0.08208	1	1	1	1	0.9033	1
12	1952274_60	0.06757	0.08242	1	1	1	1	0.9033	1
13	2255104_88	0.06771	0.08226	1	1	1	1	0.9033	1
8	1032771_104	0.06771	0.08245	1	1	1	1	0.9033	1
11	1671844_19	0.06775	0.08185	1	1	1	1	0.9033	1
9	1243576_113	0.06776	0.08231	1	1	1	1	0.9033	1
7	861155_81	0.06776	0.08212	1	1	1	1	0.9033	1
3	250351_149	0.06784	0.08231	1	1	1	1	0.9033	1
14	2544620_6	0.06786	0.08282	1	1	1	1	0.9033	1
11	1489751_24	0.06789	0.08268	1	1	1	1	0.9033	1
14	2503532_256	0.06792	0.08269	1	1	1	1	0.9033	1
6	673646_76	0.06794	0.08242	1	1	1	1	0.9033	1
4	462463_124	0.06795	0.08258	1	1	1	1	0.9033	1
7	817271_223	0.068	0.08266	1	1	1	1	0.9033	1
11	1627938_37	0.06806	0.08283	1	1	1	1	0.9033	1
14	2375195_216	0.06807	0.08229	1	1	1	1	0.9033	1
10	1439215_37	0.0681	0.08274	1	1	1	1	0.9033	1
4	454780_33	0.0681	0.08235	1	1	1	1	0.9033	1
12	1944379_33	0.06811	0.0828	1	1	1	1	0.9033	1
7	869249_73	0.06814	0.08253	1	1	1	1	0.9033	1
14	2301459_106	0.06815	0.08268	1	1	1	1	0.9033	1
14	2357674_141	0.06819	0.08255	1	1	1	1	0.9033	1
14	2480113_73	0.06823	0.08272	1	1	1	1	0.9033	1
13	1980716_139	0.06824	0.08292	1	1	1	1	0.9033	1
14	2534917_63	0.06828	0.08278	1	1	1	1	0.9033	1
13	2034363_94	0.06831	0.08342	1	1	1	1	0.9033	1
3	282863_82	0.06855	0.08296	1	1	1	1	0.9033	1
14	2281302_62	0.06858	0.08333	1	1	1	1	0.9033	1
13	2168837_30	0.06864	0.08325	1	1	1	1	0.9033	1
12	1809481_153	0.06867	0.08357	1	1	1	1	0.9033	1
4	396734_123	0.06876	0.08364	1	1	1	1	0.9033	1
13	1998099_165	0.0688	0.08349	1	1	1	1	0.9033	1
8	942678_69	0.06881	0.08373	1	1	1	1	0.9033	1
14	2533442_14	0.06884	0.08374	1	1	1	1	0.9033	1
13	2246906_181	0.0689	0.08332	1	1	1	1	0.9033	1
11	1694707_121	0.06896	0.08349	1	1	1	1	0.9033	1
14	2582407_79	0.06897	0.08366	1	1	1	1	0.9033	1
12	1727722_54	0.06898	0.08373	1	1	1	1	0.9033	1
1	45213_70	0.06903	0.08375	1	1	1	1	0.9033	1
11	1488368_57	0.06904	0.08325	1	1	1	1	0.9033	1
14	2326689_34	0.06904	0.08355	1	1	1	1	0.9033	1
14	2478777_199	0.06905	0.08371	1	1	1	1	0.9033	1
12	1791097_43	0.06927	0.08403	1	1	1	1	0.9033	1
14	2580497_223	0.06929	0.08414	1	1	1	1	0.9033	1
1	9422_113	0.06929	0.08402	1	1	1	1	0.9033	1
14	2554188_86	0.06931	0.08405	1	1	1	1	0.9033	1
12	1902075_178	0.06939	0.08439	1	1	1	1	0.9033	1
10	1431785_83	0.06944	0.08421	1	1	1	1	0.9033	1
14	2421059_12	0.06955	0.08463	1	1	1	1	0.9033	1
8	977843_50	0.06963	0.08449	1	1	1	1	0.9033	1
14	2416042_38	0.0697	0.08406	1	1	1	1	0.9033	1
13	2043100_251	0.06971	0.08434	1	1	1	1	0.9033	1
13	2244006_230	0.06984	0.08472	1	1	1	1	0.9033	1
10	1299786_46	0.06985	0.08524	1	1	1	1	0.9033	1
14	2517318_20	0.06991	0.08452	1	1	1	1	0.9033	1
1	80432_81	0.06995	0.08503	1	1	1	1	0.9033	1
13	1984903_138	0.06999	0.08504	1	1	1	1	0.9033	1
11	1521055_26	0.07009	0.08478	1	1	1	1	0.9033	1
7	805046_243	0.07011	0.08493	1	1	1	1	0.9033	1
9	1190419_214	0.07016	0.08495	1	1	1	1	0.9033	1
7	882381_163	0.07019	0.08534	1	1	1	1	0.9033	1
11	1580475_156	0.0702	0.0847	1	1	1	1	0.9033	1
10	1330485_82	0.07024	0.08485	1	1	1	1	0.9033	1
10	1376730_168	0.07035	0.08502	1	1	1	1	0.9033	1
11	1506967_167	0.07036	0.08551	1	1	1	1	0.9033	1
13	2061042_45	0.07037	0.08522	1	1	1	1	0.9033	1
12	1809213_42	0.07038	0.08538	1	1	1	1	0.9033	1
7	894674_20	0.0704	0.08548	1	1	1	1	0.9033	1
4	352851_70	0.07048	0.08524	1	1	1	1	0.9033	1
13	2015736_60	0.0705	0.08512	1	1	1	1	0.9033	1
8	962281_66	0.07055	0.08556	1	1	1	1	0.9033	1
8	1054156_52	0.07056	0.08583	1	1	1	1	0.9033	1
11	1484585_35	0.07058	0.08527	1	1	1	1	0.9033	1
8	935459_136	0.07059	0.08557	1	1	1	1	0.9033	1
12	1777159_122	0.07059	0.08559	1	1	1	1	0.9033	1
8	962575_95	0.07059	0.08546	1	1	1	1	0.9033	1
13	2150247_104	0.07061	0.08547	1	1	1	1	0.9033	1
10	1463839_93	0.07063	0.08612	1	1	1	1	0.9033	1
10	1375464_57	0.07066	0.08549	1	1	1	1	0.9033	1
4	461297_141	0.07067	0.0855	1	1	1	1	0.9033	1
8	1023857_150	0.07068	0.08565	1	1	1	1	0.9033	1
13	2060134_18	0.07074	0.08619	1	1	1	1	0.9033	1
2	177246_7	0.07081	0.08529	1	1	1	1	0.9033	1
9	1099514_140	0.07092	0.08551	1	1	1	1	0.9033	1
13	2188372_196	0.07093	0.08599	1	1	1	1	0.9033	1
12	1832767_147	0.07096	0.08587	1	1	1	1	0.9033	1
8	1056359_119	0.07105	0.08609	1	1	1	1	0.9033	1
2	152186_10	0.07108	0.08611	1	1	1	1	0.9033	1
11	1551867_90	0.07109	0.08629	1	1	1	1	0.9033	1
5	526696_130	0.07114	0.08555	1	1	1	1	0.9033	1
9	1251022_34	0.07115	0.08603	1	1	1	1	0.9033	1
8	1053094_92	0.07115	0.08576	1	1	1	1	0.9033	1
3	350915_25	0.07116	0.08605	1	1	1	1	0.9033	1
14	2357825_145	0.07116	0.08591	1	1	1	1	0.9033	1
2	219037_90	0.07119	0.08613	1	1	1	1	0.9033	1
12	1894577_27	0.07121	0.08628	1	1	1	1	0.9033	1
10	1260949_18	0.07122	0.08618	1	1	1	1	0.9033	1
11	1656021_72	0.07123	0.08612	1	1	1	1	0.9033	1
12	1962278_159	0.07125	0.08612	1	1	1	1	0.9033	1
14	2322736_89	0.07126	0.08648	1	1	1	1	0.9033	1
1	69177_145	0.07131	0.08622	1	1	1	1	0.9033	1
4	463526_21	0.07131	0.08638	1	1	1	1	0.9033	1
7	812947_7	0.07132	0.08698	1	1	1	1	0.9033	1
9	1216257_218	0.07133	0.08625	1	1	1	1	0.9033	1
14	2578863_219	0.07135	0.0867	1	1	1	1	0.9033	1
12	1818846_68	0.07139	0.08676	1	1	1	1	0.9033	1
12	1797780_98	0.07149	0.08632	1	1	1	1	0.9033	1
12	1783235_39	0.07161	0.08633	1	1	1	1	0.9033	1
12	1913319_29	0.07169	0.08695	1	1	1	1	0.9033	1
11	1491661_27	0.07174	0.08622	1	1	1	1	0.9033	1
12	1955336_196	0.07178	0.08636	1	1	1	1	0.9033	1
5	599011_101	0.0718	0.08704	1	1	1	1	0.9033	1
9	1161976_114	0.07182	0.08691	1	1	1	1	0.9033	1
5	571373_32	0.07183	0.08663	1	1	1	1	0.9033	1
11	1482071_70	0.07186	0.08731	1	1	1	1	0.9033	1
10	1423666_224	0.07188	0.08709	1	1	1	1	0.9033	1
8	1043459_51	0.07191	0.0871	1	1	1	1	0.9033	1
14	2353031_75	0.07192	0.0871	1	1	1	1	0.9033	1
13	2250551_183	0.07196	0.08716	1	1	1	1	0.9033	1
12	1927358_164	0.072	0.08692	1	1	1	1	0.9033	1
8	1077059_182	0.07203	0.08724	1	1	1	1	0.9033	1
10	1338123_25	0.07203	0.08727	1	1	1	1	0.9033	1
13	2258330_80	0.07203	0.08687	1	1	1	1	0.9033	1
6	722098_183	0.07204	0.08689	1	1	1	1	0.9033	1
10	1394972_180	0.07204	0.08689	1	1	1	1	0.9033	1
6	670166_31	0.07205	0.08721	1	1	1	1	0.9033	1
5	536644_69	0.07206	0.08772	1	1	1	1	0.9033	1
14	2582028_224	0.0721	0.08699	1	1	1	1	0.9033	1
1	48442_69	0.07213	0.08685	1	1	1	1	0.9033	1
6	657460_158	0.07214	0.0876	1	1	1	1	0.9033	1
13	2187190_19	0.07218	0.08723	1	1	1	1	0.9033	1
14	2352947_130	0.0722	0.08712	1	1	1	1	0.9033	1
14	2287377_84	0.07226	0.08714	1	1	1	1	0.9033	1
7	834141_61	0.07236	0.08715	1	1	1	1	0.9033	1
11	1712372_103	0.07237	0.08748	1	1	1	1	0.9033	1
9	1243518_236	0.07238	0.08787	1	1	1	1	0.9033	1
14	2401951_76	0.07247	0.08713	1	1	1	1	0.9033	1
14	2276869_210	0.07249	0.08747	1	1	1	1	0.9033	1
7	840929_137	0.0725	0.08788	1	1	1	1	0.9033	1
13	2135721_6	0.07251	0.08807	1	1	1	1	0.9033	1
14	2583206_107	0.07256	0.08761	1	1	1	1	0.9033	1
14	2524758_30	0.07258	0.08762	1	1	1	1	0.9033	1
10	1450257_25	0.07261	0.08751	1	1	1	1	0.9033	1
9	1128225_113	0.07263	0.08799	1	1	1	1	0.9033	1
3	345241_33	0.07267	0.08835	1	1	1	1	0.9033	1
9	1127518_9	0.07267	0.08775	1	1	1	1	0.9033	1
13	2142231_13	0.07275	0.08761	1	1	1	1	0.9033	1
14	2581749_9	0.07275	0.08782	1	1	1	1	0.9033	1
4	474213_27	0.07275	0.08799	1	1	1	1	0.9033	1
12	1965436_56	0.07284	0.08791	1	1	1	1	0.9033	1
14	2325917_71	0.07284	0.08771	1	1	1	1	0.9033	1
14	2578688_25	0.07284	0.08814	1	1	1	1	0.9033	1
14	2311611_1	0.07286	0.08832	1	1	1	1	0.9033	1
9	1111187_49	0.07287	0.08817	1	1	1	1	0.9033	1
13	2033590_244	0.07288	0.08774	1	1	1	1	0.9033	1
5	582347_107	0.07293	0.08784	1	1	1	1	0.9033	1
13	1980716_45	0.07293	0.08804	1	1	1	1	0.9033	1
5	532044_134	0.07297	0.08806	1	1	1	1	0.9033	1
7	886485_33	0.07299	0.08807	1	1	1	1	0.9033	1
10	1431758_117	0.07304	0.08811	1	1	1	1	0.9033	1
11	1658574_70	0.0731	0.08874	1	1	1	1	0.9033	1
[truncated: 22,705 more rows]

## Sheet: c
Supplementary Data 5. The source data underlying (a) Figure 1a, (b) Figure 2a, (c) Figure 2b, (d) Figure 2c, (e) Figure 4, (f-g) Supplementary Fig.2, (h) Supplementary Fig.5, (i) Supplementary Fig.6
sample	TCG	Genotype	abt	pop	flt
2022-04-02	GA	A	43.2056	apr	46
2022-04-03	GG	G	41.4143	apr	43.4
2022-04-04	GG	G	42.2079	apr	44.8
2022-04-05	GG	G	41.5133	apr	43.5
2022-04-06	GG	G	42.0092	apr	45.4
2022-04-07	GG	G	41.5133	apr	43.1
2022-04-08	GG	G	41.4143	apr	44
2022-04-09	GG	G	42.2079	apr	43.7
2022-04-10	GG	G	42.2079	apr	43.8
2022-04-11	GG	G	41.1178	apr	44.4
2022-04-12	GG	G	42.2079	apr	43.7
2022-04-13	GG	G	42.8058	apr	44.3
2022-04-14	GG	G	41.7115	apr	44.5
2022-04-15	GG	G	42.2079	apr	43.5
2022-04-16	GG	G	41.5133	apr	43.2
2022-04-17	GG	G	42.1085	apr	45.3
2022-04-18	GG	G	41.7115	apr	44.7
2022-04-19	GG	G	42.0092	apr	43.8
2022-04-20	GG	G	40.9203	apr	43
2022-04-21	GG	G	41.8106	apr	43.3
2022-08-01	GA	A	43.9077	aug	46.1
2022-08-02	GA	A	44.6129	aug	48.3
2022-08-03	GG	G	43.0055	aug	46
2022-08-04	GG	G	43.1055	aug	46.6
2022-08-05	GG	G	43.3057	aug	45.8
2022-08-06	GG	G	44.3103	aug	47
2022-08-07	GA	A	46.7476	aug	48.1
2022-08-08	GA	A	43.8072	aug	45.2
2022-08-09	GA	A	43.9077	aug	47
2022-08-11	GA	A	44.7139	aug	46.5
2022-08-12	GG	G	44.9162	aug	47.8
2022-08-13	GA	A	45.0174	aug	46.6
2022-08-15	GG	G	43.6064	aug	46.3
2022-08-16	AA	A	45.2199	aug	47.5
2022-08-18	GG	G	43.9077	aug	47
2022-08-19	GA	A	43.9077	aug	45.5
2022-08-21	GG	G	44.6129	aug	47
2022-08-22	GA	A	43.6064	aug	46
2022-08-23	GG	G	44.1089	aug	46.9
2022-12-02	GG	G	40.0351	dec	42.9
2022-12-10	GG	G	42.2079	dec	44.1
2022-12-12	GG	G	42.0092	dec	43.2
2022-12-13	AA	A	43.4059	dec	44.6
2022-12-14	GG	G	41.1178	dec	43
2022-12-15	GG	G	41.2167	dec	43.5
2022-12-16	GG	G	41.8106	dec	43.5
2022-12-17	GG	G	42.0092	dec	42.6
2022-12-19	GG	G	42.6062	dec	44.9

## Sheet: d
Supplementary Data 5. The source data underlying (a) Figure 1a, (b) Figure 2a, (c) Figure 2b, (d) Figure 2c, (e) Figure 4, (f-g) Supplementary Fig.2, (h) Supplementary Fig.5, (i) Supplementary Fig.6
Genotype	Month	Num	Sum	Per
A	Apr	1	20	5
A	Aug	11	21	52.381
A	Dec	2	19	10.5263
G	Apr	19	20	95
G	Aug	10	21	47.619
G	Dec	17	19	89.4737

## Sheet: e
Supplementary Data 5. The source data underlying (a) Figure 1a, (b) Figure 2a, (c) Figure 2b, (d) Figure 2c, (e) Figure 4, (f-g) Supplementary Fig.2, (h) Supplementary Fig.5, (i) Supplementary Fig.6
Sample	TCG	Genotype	Microhabitat	Group	Temperature	Expression	SE
7	AA	A	Shaded	heated	42	73.4386	9.72471
10	GA	A	Shaded	heated	42	68.908	8.92171
12	AA	A	Shaded	control	22	66.226	5.99351
15	GA	A	Shaded	control	22	45.1524	3.2727
16	GA	A	Shaded	control	22	33.0959	5.96351
17	AA	A	Sun-exposed	heated	42	61.9512	3.50861
40	AA	A	Shaded	heated	42	84.4731	3.35296
46	AA	A	Shaded	control	22	70.094	3.4632
47	GA	A	Shaded	control	22	41.9772	2.7634
48	AA	A	Shaded	control	22	32.0894	2.12617
51	AA	A	Sun-exposed	heated	42	37.0408	2.52088
53	GA	A	Sun-exposed	heated	42	4.60451	0.649312
64	GA	A	Sun-exposed	control	22	41.5035	2.43547
82	GA	A	Shaded	heated	42	82.7624	6.54461
94	GA	A	Shaded	heated	42	20.6233	1.30558
100	GA	A	Shaded	heated	42	61.8846	3.52646
101	GA	A	Shaded	heated	42	91.2844	5.90528
107	GA	A	Sun-exposed	heated	42	41.524	2.10061
117	GA	A	Sun-exposed	heated	42	55.7184	2.55674
119	GA	A	Sun-exposed	heated	42	69.2227	25.4937
122	GA	A	Sun-exposed	heated	42	76.4089	5.51605
123	GA	A	Sun-exposed	heated	42	53.2404	3.67379
124	GA	A	Sun-exposed	heated	42	55.802	3.04025
132	AA	A	Sun-exposed	heated	42	38.104	3.2874
133	GA	A	Sun-exposed	heated	42	47.5167	1.71078
145	AA	A	Sun-exposed	heated	42	14.9856	2.93319
146	GA	A	Sun-exposed	heated	42	7.39022	1.08491
147	AA	A	Sun-exposed	heated	42	75.35	4.69899
156	GA	A	Sun-exposed	control	22	11.2863	2.05334
157	GA	A	Sun-exposed	control	22	32.0992	2.10301
162	GA	A	Shaded	heated	42	85.1307	3.34086
170	GA	A	Shaded	heated	42	35.4281	1.48549
173	GA	A	Shaded	heated	42	1.15737	0.0824503
177	GA	A	Shaded	heated	42	20.6647	4.99225
178	GA	A	Shaded	heated	42	11.1658	0.439041
179	AA	A	Shaded	control	22	10.3175	0.595325
1	GG	G	Shaded	heated	42	75.8971	8.80578
2	GG	G	Shaded	heated	42	1	0.227168
3	GG	G	Shaded	heated	42	26.6926	1.18435
4	GG	G	Shaded	heated	42	114.718	10.4365
5	GG	G	Shaded	heated	42	13.9296	1.73599
6	GG	G	Shaded	heated	42	31.5267	2.66443
8	GG	G	Shaded	heated	42	78.7761	4.98951
9	GG	G	Shaded	heated	42	60.5866	5.64736
11	GG	G	Shaded	control	22	39.6756	2.55991
13	GG	G	Shaded	control	22	20.6343	1.20863
14	GG	G	Shaded	control	22	41.3439	2.6571
18	GG	G	Sun-exposed	heated	42	56.0177	6.88883
19	GG	G	Sun-exposed	heated	42	116.656	9.62407
20	GG	G	Sun-exposed	heated	42	42.2512	7.67588
21	GG	G	Sun-exposed	heated	42	39.066	3.52704
22	GG	G	Sun-exposed	heated	42	26.0194	4.23469
23	GG	G	Sun-exposed	heated	42	24.3384	2.56431
24	GG	G	Sun-exposed	heated	42	60.1249	6.98793
25	GG	G	Sun-exposed	heated	42	35.4041	4.54476
26	GG	G	Sun-exposed	heated	42	138.872	21.2029
27	GG	G	Sun-exposed	heated	42	3.31887	0.391464
28	GG	G	Sun-exposed	heated	42	67.2941	2.20727
29	GG	G	Sun-exposed	heated	42	36.8154	3.22802
30	GG	G	Sun-exposed	control	22	39.1197	2.87611
31	GG	G	Sun-exposed	control	22	37.8952	2.87049
32	GG	G	Sun-exposed	control	22	72.5024	8.30661
33	GG	G	Shaded	heated	42	34.4528	1.295
34	GG	G	Shaded	heated	42	10.9117	0.523832
35	GG	G	Shaded	heated	42	56.351	2.2771
36	GG	G	Shaded	heated	42	12.8303	0.856469
37	GG	G	Shaded	heated	42	6.8265	0.312079
38	GG	G	Shaded	heated	42	16.0562	0.765607
39	GG	G	Shaded	heated	42	55.456	2.04319
41	GG	G	Shaded	heated	42	35.4079	1.8923
42	GG	G	Shaded	heated	42	21.1017	1.8688
43	GG	G	Shaded	heated	42	68.1579	3.9044
44	GG	G	Shaded	heated	42	61.0603	6.55988
45	GG	G	Shaded	heated	42	48.6308	3.5353
49	GG	G	Sun-exposed	heated	42	139.961	8.90153
50	GG	G	Sun-exposed	heated	42	165.275	11.9819
52	GG	G	Sun-exposed	heated	42	10.0544	1.12518
54	GG	G	Sun-exposed	heated	42	175.951	12.086
55	GG	G	Sun-exposed	heated	42	51.1214	10.5125
56	GG	G	Sun-exposed	heated	42	39.016	2.87294
57	GG	G	Sun-exposed	heated	42	66.8894	3.93263
58	GG	G	Sun-exposed	heated	42	121.5	6.71043
59	GG	G	Sun-exposed	heated	42	20.1308	0.472009
60	GG	G	Sun-exposed	heated	42	51.7199	6.51431
61	GG	G	Sun-exposed	heated	42	4.89067	0.460487
62	GG	G	Sun-exposed	control	22	86.8781	5.52141
63	GG	G	Sun-exposed	control	22	47.8823	1.73557
81	GG	G	Shaded	heated	42	77.2292	6.54407
86	GG	G	Shaded	heated	42	84.4981	4.70231
91	GG	G	Shaded	heated	42	86.0717	8.06121
93	GG	G	Shaded	heated	42	74.5366	5.28964
106	GG	G	Sun-exposed	heated	42	27.7079	2.20326
116	GG	G	Sun-exposed	heated	42	98.0536	7.03133

## Sheet: f
Supplementary Data 5. The source data underlying (a) Figure 1a, (b) Figure 2a, (c) Figure 2b, (d) Figure 2c, (e) Figure 4, (f-g) Supplementary Fig.2, (h) Supplementary Fig.5, (i) Supplementary Fig.6
Chr1	1	500000	8
Chr1	500001	1000000	11
Chr1	1000001	1500000	8
Chr1	1500001	2000000	6
Chr1	2000001	2500000	7
Chr1	2500001	3000000	8
Chr1	3000001	3500000	5
Chr1	3500001	4000000	11
Chr1	4000001	4500000	7
Chr1	4500001	5000000	10
Chr1	5000001	5500000	8
Chr1	5500001	6000000	16
Chr1	6000001	6500000	4
Chr1	6500001	7000000	11
Chr1	7000001	7500000	9
Chr1	7500001	8000000	6
Chr1	8000001	8500000	10
Chr1	8500001	9000000	5
Chr1	9000001	9500000	14
Chr1	9500001	10000000	15
Chr1	10000001	10500000	12
Chr1	10500001	11000000	14
Chr1	11000001	11500000	14
Chr1	11500001	12000000	6
Chr1	12000001	12500000	11
Chr1	12500001	13000000	14
Chr1	13000001	13500000	16
Chr1	13500001	14000000	16
Chr1	14000001	14500000	8
Chr1	14500001	15000000	9
Chr1	15000001	15500000	20
Chr1	15500001	16000000	12
Chr1	16000001	16500000	7
Chr1	16500001	17000000	13
Chr1	17000001	17500000	10
Chr1	17500001	18000000	9
Chr1	18000001	18500000	9
Chr1	18500001	19000000	10
Chr1	19000001	19500000	11
Chr1	19500001	20000000	16
Chr1	20000001	20500000	10
Chr1	20500001	21000000	7
Chr1	21000001	21500000	9
Chr1	21500001	22000000	5
Chr1	22000001	22500000	6
Chr1	22500001	23000000	6
Chr1	23000001	23500000	5
Chr1	23500001	24000000	4
Chr1	24000001	24500000	2
Chr1	24500001	25000000	3
Chr1	25000001	25500000	6
Chr1	25500001	26000000	8
Chr1	26000001	26500000	16
Chr1	26500001	27000000	12
Chr1	27000001	27500000	6
Chr1	27500001	28000000	6
Chr1	28000001	28500000	10
Chr1	28500001	29000000	3
Chr1	29000001	29500000	6
Chr1	29500001	30000000	3
Chr1	30000001	30500000	13
Chr1	30500001	31000000	17
Chr1	31000001	31500000	10
Chr1	31500001	32000000	15
Chr1	32000001	32500000	9
Chr1	32500001	33000000	13
Chr1	33000001	33500000	7
Chr1	33500001	34000000	5
Chr1	34000001	34500000	9
Chr1	34500001	35000000	5
Chr1	35000001	35500000	1
Chr1	35500001	36000000	4
Chr1	36000001	36500000	2
Chr1	36500001	37000000	9
Chr1	37000001	37500000	12
Chr1	37500001	37627245	6
Chr10	1	500000	18
Chr10	500001	1000000	12
Chr10	1000001	1500000	16
Chr10	1500001	2000000	8
Chr10	2000001	2500000	17
Chr10	2500001	3000000	17
Chr10	3000001	3500000	16
Chr10	3500001	4000000	11
Chr10	4000001	4500000	15
Chr10	4500001	5000000	15
Chr10	5000001	5500000	11
Chr10	5500001	6000000	14
Chr10	6000001	6500000	12
Chr10	6500001	7000000	12
Chr10	7000001	7500000	10
Chr10	7500001	8000000	9
Chr10	8000001	8500000	8
Chr10	8500001	9000000	8
Chr10	9000001	9500000	10
Chr10	9500001	10000000	18
Chr10	10000001	10500000	19
Chr10	10500001	11000000	12
Chr10	11000001	11500000	13
Chr10	11500001	12000000	18
Chr10	12000001	12500000	8
Chr10	12500001	13000000	18
Chr10	13000001	13500000	16
Chr10	13500001	14000000	19
Chr10	14000001	14500000	15
Chr10	14500001	15000000	9
Chr10	15000001	15500000	10
Chr10	15500001	16000000	11
Chr10	16000001	16500000	12
Chr10	16500001	17000000	8
Chr10	17000001	17500000	16
Chr10	17500001	18000000	14
Chr10	18000001	18500000	14
Chr10	18500001	19000000	11
Chr10	19000001	19500000	7
Chr10	19500001	20000000	13
Chr10	20000001	20500000	11
Chr10	20500001	21000000	10
Chr10	21000001	21500000	25
Chr10	21500001	22000000	12
Chr10	22000001	22500000	10
Chr10	22500001	23000000	12
Chr10	23000001	23500000	9
Chr10	23500001	24000000	15
Chr10	24000001	24500000	15
Chr10	24500001	25000000	15
Chr10	25000001	25500000	15
Chr10	25500001	26000000	8
Chr10	26000001	26500000	13
Chr10	26500001	27000000	11
Chr10	27000001	27500000	15
Chr10	27500001	28000000	18
Chr10	28000001	28500000	12
Chr10	28500001	29000000	11
Chr10	29000001	29500000	17
Chr10	29500001	30000000	16
Chr10	30000001	30500000	21
Chr10	30500001	31000000	15
Chr10	31000001	31500000	9
Chr10	31500001	32000000	12
Chr10	32000001	32500000	16
Chr10	32500001	33000000	14
Chr10	33000001	33500000	16
Chr10	33500001	34000000	11
Chr10	34000001	34500000	12
Chr10	34500001	35000000	17
Chr10	35000001	35500000	14
Chr10	35500001	36000000	22
Chr10	36000001	36500000	11
Chr10	36500001	37000000	11
Chr10	37000001	37500000	15
Chr10	37500001	38000000	12
Chr10	38000001	38500000	11
Chr10	38500001	39000000	22
Chr10	39000001	39500000	13
Chr10	39500001	40000000	13
Chr10	40000001	40500000	16
Chr10	40500001	41000000	15
Chr10	41000001	41500000	15
Chr10	41500001	42000000	11
Chr10	42000001	42500000	11
Chr10	42500001	43000000	13
Chr10	43000001	43500000	14
Chr10	43500001	44000000	17
Chr10	44000001	44500000	16
Chr10	44500001	45000000	10
Chr10	45000001	45500000	11
Chr10	45500001	46000000	16
Chr10	46000001	46500000	10
Chr10	46500001	47000000	13
Chr10	47000001	47500000	11
Chr10	47500001	48000000	17
Chr10	48000001	48500000	13
Chr10	48500001	49000000	16
Chr10	49000001	49500000	20
Chr10	49500001	50000000	9
Chr10	50000001	50500000	14
Chr10	50500001	51000000	20
Chr10	51000001	51500000	14
Chr10	51500001	52000000	21
Chr10	52000001	52500000	11
Chr10	52500001	53000000	6
Chr10	53000001	53500000	19
Chr10	53500001	54000000	14
Chr10	54000001	54500000	26
Chr10	54500001	55000000	16
Chr10	55000001	55500000	12
Chr10	55500001	56000000	7
Chr10	56000001	56500000	14
Chr10	56500001	57000000	15
Chr10	57000001	57500000	12
Chr10	57500001	58000000	17
Chr10	58000001	58500000	17
Chr10	58500001	59000000	17
Chr10	59000001	59500000	11
Chr10	59500001	60000000	13
Chr10	60000001	60500000	5
Chr10	60500001	61000000	11
Chr10	61000001	61500000	19
Chr10	61500001	62000000	14
Chr10	62000001	62500000	13
Chr10	62500001	63000000	16
Chr10	63000001	63500000	16
Chr10	63500001	64000000	5
Chr10	64000001	64500000	4
Chr10	64500001	65000000	14
Chr10	65000001	65500000	14
Chr10	65500001	66000000	16
Chr10	66000001	66500000	14
Chr10	66500001	67000000	12
Chr10	67000001	67500000	16
Chr10	67500001	68000000	9
Chr10	68000001	68500000	11
Chr10	68500001	69000000	9
Chr10	69000001	69500000	4
Chr10	69500001	70000000	15
Chr10	70000001	70500000	19
Chr10	70500001	71000000	7
Chr10	71000001	71500000	9
Chr10	71500001	72000000	8
Chr10	72000001	72500000	11
Chr10	72500001	73000000	5
Chr10	73000001	73500000	8
Chr10	73500001	74000000	5
Chr10	74000001	74500000	3
Chr10	74500001	75000000	8
Chr10	75000001	75500000	5
Chr10	75500001	76000000	5
Chr10	76000001	76500000	5
Chr10	76500001	76781508	2
Chr11	1	500000	14
Chr11	500001	1000000	10
Chr11	1000001	1500000	21
Chr11	1500001	2000000	15
Chr11	2000001	2500000	13
Chr11	2500001	3000000	22
Chr11	3000001	3500000	9
Chr11	3500001	4000000	13
Chr11	4000001	4500000	11
Chr11	4500001	5000000	21
Chr11	5000001	5500000	15
Chr11	5500001	6000000	17
Chr11	6000001	6500000	18
Chr11	6500001	7000000	8
Chr11	7000001	7500000	19
Chr11	7500001	8000000	17
Chr11	8000001	8500000	22
Chr11	8500001	9000000	14
Chr11	9000001	9500000	15
Chr11	9500001	10000000	14
Chr11	10000001	10500000	16
Chr11	10500001	11000000	13
Chr11	11000001	11500000	15
Chr11	11500001	12000000	13
Chr11	12000001	12500000	12
Chr11	12500001	13000000	16
Chr11	13000001	13500000	17
Chr11	13500001	14000000	15
Chr11	14000001	14500000	17
Chr11	14500001	15000000	18
Chr11	15000001	15500000	17
Chr11	15500001	16000000	14
Chr11	16000001	16500000	9
Chr11	16500001	17000000	12
Chr11	17000001	17500000	20
Chr11	17500001	18000000	8
Chr11	18000001	18500000	18
Chr11	18500001	19000000	20
Chr11	19000001	19500000	11
Chr11	19500001	20000000	7
Chr11	20000001	20500000	11
Chr11	20500001	21000000	22
Chr11	21000001	21500000	14
Chr11	21500001	22000000	16
Chr11	22000001	22500000	10
Chr11	22500001	23000000	14
Chr11	23000001	23500000	15
Chr11	23500001	24000000	11
Chr11	24000001	24500000	15
Chr11	24500001	25000000	6
Chr11	25000001	25500000	10
Chr11	25500001	26000000	19
Chr11	26000001	26500000	8
Chr11	26500001	27000000	14
Chr11	27000001	27500000	6
Chr11	27500001	28000000	15
Chr11	28000001	28500000	14
Chr11	28500001	29000000	7
Chr11	29000001	29500000	12
Chr11	29500001	30000000	17
Chr11	30000001	30500000	13
Chr11	30500001	31000000	17
Chr11	31000001	31500000	9
Chr11	31500001	32000000	15
Chr11	32000001	32500000	11
Chr11	32500001	33000000	18
Chr11	33000001	33500000	15
Chr11	33500001	34000000	12
Chr11	34000001	34500000	19
Chr11	34500001	35000000	20
Chr11	35000001	35500000	14
Chr11	35500001	36000000	5
Chr11	36000001	36500000	13
Chr11	36500001	37000000	10
Chr11	37000001	37500000	14
Chr11	37500001	38000000	15
Chr11	38000001	38500000	15
Chr11	38500001	39000000	10
Chr11	39000001	39500000	22
Chr11	39500001	40000000	13
Chr11	40000001	40500000	19
Chr11	40500001	41000000	20
Chr11	41000001	41500000	20
Chr11	41500001	42000000	14
Chr11	42000001	42500000	21
Chr11	42500001	43000000	21
Chr11	43000001	43500000	14
Chr11	43500001	44000000	11
Chr11	44000001	44500000	17
Chr11	44500001	45000000	14
Chr11	45000001	45500000	23
Chr11	45500001	46000000	25
Chr11	46000001	46500000	16
Chr11	46500001	47000000	20
Chr11	47000001	47500000	13
Chr11	47500001	48000000	12
Chr11	48000001	48500000	11
Chr11	48500001	49000000	18
Chr11	49000001	49500000	18
Chr11	49500001	50000000	14
Chr11	50000001	50500000	22
Chr11	50500001	51000000	12
Chr11	51000001	51500000	11
Chr11	51500001	52000000	11
Chr11	52000001	52500000	17
Chr11	52500001	53000000	10
Chr11	53000001	53500000	12
Chr11	53500001	54000000	14
Chr11	54000001	54500000	19
Chr11	54500001	55000000	28
Chr11	55000001	55500000	3
Chr11	55500001	56000000	15
Chr11	56000001	56500000	13
Chr11	56500001	57000000	15
Chr11	57000001	57500000	12
Chr11	57500001	58000000	20
Chr11	58000001	58500000	5
Chr11	58500001	59000000	7
Chr11	59000001	59500000	21
Chr11	59500001	60000000	15
Chr11	60000001	60500000	8
Chr11	60500001	61000000	19
Chr11	61000001	61500000	14
Chr11	61500001	62000000	14
Chr11	62000001	62500000	18
Chr11	62500001	63000000	17
Chr11	63000001	63500000	15
Chr11	63500001	64000000	11
Chr11	64000001	64500000	10
Chr11	64500001	65000000	19
Chr11	65000001	65500000	19
Chr11	65500001	66000000	15
Chr11	66000001	66500000	12
Chr11	66500001	67000000	7
Chr11	67000001	67500000	7
Chr11	67500001	68000000	12
Chr11	68000001	68500000	5
Chr11	68500001	69000000	5
Chr11	69000001	69500000	3
Chr11	69500001	70000000	3
Chr11	70000001	70500000	7
Chr11	70500001	71000000	4
Chr11	71000001	71500000	3
Chr11	71500001	72000000	5
Chr11	72000001	72500000	3
Chr11	72500001	73000000	7
Chr11	73000001	73500000	6
Chr11	73500001	74000000	6
Chr11	74000001	74500000	11
Chr11	74500001	75000000	14
Chr11	75000001	75500000	13
Chr11	75500001	76000000	17
Chr11	76000001	76500000	19
Chr11	76500001	77000000	21
Chr11	77000001	77500000	8
Chr11	77500001	78000000	10
Chr11	78000001	78500000	14
Chr11	78500001	79000000	6
Chr11	79000001	79500000	10
Chr11	79500001	80000000	12
Chr11	80000001	80500000	12
Chr11	80500001	81000000	16
Chr11	81000001	81500000	7
Chr11	81500001	82000000	10
Chr11	82000001	82500000	12
Chr11	82500001	83000000	17
Chr11	83000001	83500000	11
Chr11	83500001	84000000	12
Chr11	84000001	84500000	12
Chr11	84500001	85000000	17
Chr11	85000001	85500000	11
Chr11	85500001	86000000	14
Chr11	86000001	86500000	7
Chr11	86500001	87000000	12
Chr11	87000001	87500000	19
Chr11	87500001	88000000	22
Chr11	88000001	88500000	17
Chr11	88500001	89000000	9
Chr11	89000001	89500000	18
Chr11	89500001	90000000	13
Chr11	90000001	90500000	12
Chr11	90500001	91000000	16
Chr11	91000001	91500000	15
Chr11	91500001	92000000	15
Chr11	92000001	92021745	1
Chr12	1	500000	8
Chr12	500001	1000000	7
Chr12	1000001	1500000	13
Chr12	1500001	2000000	20
Chr12	2000001	2500000	16
Chr12	2500001	3000000	17
Chr12	3000001	3500000	15
Chr12	3500001	4000000	14
Chr12	4000001	4500000	18
Chr12	4500001	5000000	15
Chr12	5000001	5500000	16
Chr12	5500001	6000000	16
Chr12	6000001	6500000	15
Chr12	6500001	7000000	9
Chr12	7000001	7500000	21
Chr12	7500001	8000000	20
Chr12	8000001	8500000	16
Chr12	8500001	9000000	22
Chr12	9000001	9500000	11
Chr12	9500001	10000000	14
Chr12	10000001	10500000	12
Chr12	10500001	11000000	19
Chr12	11000001	11500000	12
Chr12	11500001	12000000	22
Chr12	12000001	12500000	14
Chr12	12500001	13000000	12
Chr12	13000001	13500000	15
Chr12	13500001	14000000	19
Chr12	14000001	14500000	13
Chr12	14500001	15000000	14
Chr12	15000001	15500000	19
Chr12	15500001	16000000	22
Chr12	16000001	16500000	11
Chr12	16500001	17000000	19
Chr12	17000001	17500000	17
Chr12	17500001	18000000	17
Chr12	18000001	18500000	11
Chr12	18500001	19000000	12
Chr12	19000001	19500000	12
Chr12	19500001	20000000	17
Chr12	20000001	20500000	16
Chr12	20500001	21000000	19
Chr12	21000001	21500000	13
Chr12	21500001	22000000	23
Chr12	22000001	22500000	15
Chr12	22500001	23000000	12
Chr12	23000001	23500000	17
Chr12	23500001	24000000	16
Chr12	24000001	24500000	17
Chr12	24500001	25000000	22
Chr12	25000001	25500000	11
Chr12	25500001	26000000	12
Chr12	26000001	26500000	18
Chr12	26500001	27000000	15
Chr12	27000001	27500000	16
Chr12	27500001	28000000	11
Chr12	28000001	28500000	16
Chr12	28500001	29000000	20
Chr12	29000001	29500000	22
Chr12	29500001	30000000	13
Chr12	30000001	30500000	15
Chr12	30500001	31000000	14
Chr12	31000001	31500000	12
Chr12	31500001	32000000	12
Chr12	32000001	32500000	11
Chr12	32500001	33000000	15
Chr12	33000001	33500000	13
Chr12	33500001	34000000	14
Chr12	34000001	34500000	16
Chr12	34500001	35000000	14
Chr12	35000001	35500000	16
Chr12	35500001	36000000	10
Chr12	36000001	36500000	18
Chr12	36500001	37000000	16
Chr12	37000001	37500000	12
Chr12	37500001	38000000	13
Chr12	38000001	38500000	15
Chr12	38500001	39000000	9
Chr12	39000001	39500000	10
Chr12	39500001	40000000	6
Chr12	40000001	40500000	19
Chr12	40500001	41000000	13
Chr12	41000001	41500000	16
Chr12	41500001	42000000	16
Chr12	42000001	42500000	10
Chr12	42500001	43000000	8
Chr12	43000001	43500000	13
Chr12	43500001	44000000	17
Chr12	44000001	44500000	13
Chr12	44500001	45000000	9
Chr12	45000001	45500000	13
Chr12	45500001	46000000	13
Chr12	46000001	46500000	12
Chr12	46500001	47000000	21
Chr12	47000001	47500000	19
Chr12	47500001	48000000	11
Chr12	48000001	48500000	12
Chr12	48500001	49000000	16
Chr12	49000001	49500000	17
Chr12	49500001	50000000	11
Chr12	50000001	50500000	8
Chr12	50500001	51000000	7
Chr12	51000001	51500000	5
Chr12	51500001	52000000	2
Chr12	52000001	52500000	7
Chr12	52500001	53000000	3
Chr12	53000001	53500000	6
Chr12	53500001	54000000	10
Chr12	54000001	54500000	6
Chr12	54500001	55000000	7
Chr12	55000001	55500000	3
Chr12	55500001	56000000	7
Chr12	56000001	56500000	5
Chr12	56500001	57000000	4
Chr12	57000001	57500000	4
Chr12	57500001	58000000	11
Chr12	58000001	58500000	12
Chr12	58500001	59000000	14
Chr12	59000001	59500000	24
Chr12	59500001	60000000	7
Chr12	60000001	60500000	17
Chr12	60500001	61000000	19
Chr12	61000001	61500000	16
Chr12	61500001	62000000	14
Chr12	62000001	62500000	8
Chr12	62500001	63000000	15
Chr12	63000001	63500000	12
Chr12	63500001	64000000	17
Chr12	64000001	64500000	18
Chr12	64500001	65000000	15
Chr12	65000001	65500000	20
Chr12	65500001	66000000	12
Chr12	66000001	66500000	16
Chr12	66500001	67000000	19
Chr12	67000001	67500000	19
Chr12	67500001	68000000	14
Chr12	68000001	68500000	18
Chr12	68500001	69000000	17
Chr12	69000001	69500000	20
Chr12	69500001	70000000	23
Chr12	70000001	70500000	14
Chr12	70500001	71000000	13
Chr12	71000001	71500000	7
Chr12	71500001	72000000	16
Chr12	72000001	72500000	14
Chr12	72500001	73000000	17
Chr12	73000001	73500000	17
Chr12	73500001	74000000	11
Chr12	74000001	74500000	12
Chr12	74500001	75000000	12
Chr12	75000001	75500000	12
Chr12	75500001	76000000	13
Chr12	76000001	76500000	16
Chr12	76500001	77000000	23
Chr12	77000001	77500000	16
Chr12	77500001	78000000	13
Chr12	78000001	78500000	21
Chr12	78500001	79000000	18
Chr12	79000001	79500000	11
Chr12	79500001	80000000	10
Chr12	80000001	80500000	11
Chr12	80500001	81000000	18
Chr12	81000001	81500000	16
Chr12	81500001	82000000	19
Chr12	82000001	82500000	29
Chr12	82500001	83000000	30
Chr12	83000001	83500000	14
Chr12	83500001	84000000	17
Chr12	84000001	84500000	17
Chr12	84500001	85000000	13
Chr12	85000001	85500000	15
Chr12	85500001	86000000	18
Chr12	86000001	86500000	17
Chr12	86500001	87000000	19
Chr12	87000001	87500000	12
Chr12	87500001	88000000	12
Chr12	88000001	88500000	22
Chr12	88500001	89000000	10
Chr12	89000001	89500000	14
Chr12	89500001	90000000	26
Chr12	90000001	90500000	13
Chr12	90500001	91000000	14
Chr12	91000001	91500000	14
Chr12	91500001	92000000	16
Chr12	92000001	92500000	18
Chr12	92500001	93000000	28
Chr12	93000001	93500000	18
Chr12	93500001	94000000	16
Chr12	94000001	94500000	10
Chr12	94500001	95000000	16
Chr12	95000001	95500000	11
Chr12	95500001	95885964	8
Chr13	1	500000	13
Chr13	500001	1000000	17
Chr13	1000001	1500000	22
Chr13	1500001	2000000	19
Chr13	2000001	2500000	15
Chr13	2500001	3000000	17
Chr13	3000001	3500000	13
Chr13	3500001	4000000	19
Chr13	4000001	4500000	13
Chr13	4500001	5000000	16
Chr13	5000001	5500000	19
Chr13	5500001	6000000	12
Chr13	6000001	6500000	17
Chr13	6500001	7000000	13
Chr13	7000001	7500000	10
Chr13	7500001	8000000	18
Chr13	8000001	8500000	13
Chr13	8500001	9000000	11
Chr13	9000001	9500000	18
Chr13	9500001	10000000	9
Chr13	10000001	10500000	23
Chr13	10500001	11000000	22
Chr13	11000001	11500000	20
Chr13	11500001	12000000	13
Chr13	12000001	12500000	9
Chr13	12500001	13000000	14
Chr13	13000001	13500000	14
Chr13	13500001	14000000	16
Chr13	14000001	14500000	14
Chr13	14500001	15000000	17
Chr13	15000001	15500000	25
Chr13	15500001	16000000	14
Chr13	16000001	16500000	18
Chr13	16500001	17000000	11
Chr13	17000001	17500000	16
Chr13	17500001	18000000	17
Chr13	18000001	18500000	16
Chr13	18500001	19000000	15
Chr13	19000001	19500000	11
Chr13	19500001	20000000	18
Chr13	20000001	20500000	14
Chr13	20500001	21000000	20
Chr13	21000001	21500000	18
Chr13	21500001	22000000	15
Chr13	22000001	22500000	13
Chr13	22500001	23000000	1
Chr13	23000001	23500000	14
Chr13	23500001	24000000	15
Chr13	24000001	24500000	19
Chr13	24500001	25000000	17
Chr13	25000001	25500000	12
Chr13	25500001	26000000	11
Chr13	26000001	26500000	13
Chr13	26500001	27000000	14
Chr13	27000001	27500000	21
Chr13	27500001	28000000	17
Chr13	28000001	28500000	20
Chr13	28500001	29000000	15
Chr13	29000001	29500000	15
Chr13	29500001	30000000	18
Chr13	30000001	30500000	8
Chr13	30500001	31000000	11
Chr13	31000001	31500000	8
Chr13	31500001	32000000	11
Chr13	32000001	32500000	6
Chr13	32500001	33000000	11
Chr13	33000001	33500000	11
Chr13	33500001	34000000	17
Chr13	34000001	34500000	4
Chr13	34500001	35000000	6
Chr13	35000001	35500000	3
Chr13	35500001	36000000	16
Chr13	36000001	36500000	7
Chr13	36500001	37000000	15
Chr13	37000001	37500000	9
Chr13	37500001	38000000	12
Chr13	38000001	38500000	15
Chr13	38500001	39000000	18
Chr13	39000001	39500000	11
Chr13	39500001	40000000	16
Chr13	40000001	40500000	4
Chr13	40500001	41000000	12
Chr13	41000001	41500000	7
Chr13	41500001	42000000	16
Chr13	42000001	42500000	13
Chr13	42500001	43000000	9
Chr13	43000001	43500000	14
Chr13	43500001	44000000	14
Chr13	44000001	44500000	7
Chr13	44500001	45000000	15
Chr13	45000001	45500000	5
Chr13	45500001	46000000	5
Chr13	46000001	46500000	11
Chr13	46500001	47000000	8
Chr13	47000001	47500000	2
Chr13	47500001	48000000	1
Chr13	48000001	48500000	9
Chr13	48500001	49000000	3
Chr13	49000001	49500000	4
Chr13	49500001	50000000	9
Chr13	50000001	50500000	2
Chr13	50500001	51000000	4
Chr13	51000001	51500000	8
Chr13	51500001	52000000	4
Chr13	52000001	52500000	6
Chr13	52500001	53000000	7
Chr13	53000001	53500000	11
Chr13	53500001	54000000	5
Chr13	54000001	54500000	12
Chr13	54500001	55000000	16
Chr13	55000001	55500000	15
Chr13	55500001	56000000	13
Chr13	56000001	56500000	8
Chr13	56500001	57000000	12
Chr13	57000001	57500000	13
Chr13	57500001	58000000	13
Chr13	58000001	58500000	14
Chr13	58500001	59000000	18
Chr13	59000001	59500000	9
Chr13	59500001	60000000	19
Chr13	60000001	60500000	19
Chr13	60500001	61000000	11
Chr13	61000001	61500000	18
Chr13	61500001	62000000	9
Chr13	62000001	62500000	20
Chr13	62500001	63000000	15
Chr13	63000001	63500000	13
Chr13	63500001	64000000	9
Chr13	64000001	64500000	6
Chr13	64500001	65000000	13
Chr13	65000001	65500000	20
Chr13	65500001	66000000	20
Chr13	66000001	66500000	14
Chr13	66500001	67000000	12
Chr13	67000001	67500000	11
Chr13	67500001	68000000	15
Chr13	68000001	68500000	10
Chr13	68500001	69000000	21
Chr13	69000001	69500000	10
Chr13	69500001	70000000	14
Chr13	70000001	70500000	11
Chr13	70500001	71000000	12
Chr13	71000001	71500000	15
Chr13	71500001	72000000	18
Chr13	72000001	72500000	12
Chr13	72500001	73000000	17
Chr13	73000001	73500000	14
Chr13	73500001	74000000	16
Chr13	74000001	74500000	15
Chr13	74500001	75000000	14
Chr13	75000001	75500000	18
Chr13	75500001	76000000	18
Chr13	76000001	76500000	22
Chr13	76500001	77000000	12
Chr13	77000001	77500000	18
Chr13	77500001	78000000	8
Chr13	78000001	78500000	21
Chr13	78500001	79000000	12
Chr13	79000001	79500000	9
Chr13	79500001	80000000	9
Chr13	80000001	80500000	12
Chr13	80500001	81000000	14
Chr13	81000001	81500000	12
Chr13	81500001	82000000	7
Chr13	82000001	82500000	5
Chr13	82500001	83000000	10
Chr13	83000001	83500000	14
Chr13	83500001	84000000	13
Chr13	84000001	84500000	18
Chr13	84500001	85000000	30
Chr13	85000001	85500000	15
Chr13	85500001	86000000	19
Chr13	86000001	86500000	15
Chr13	86500001	87000000	9
Chr13	87000001	87500000	21
Chr13	87500001	88000000	26
Chr13	88000001	88500000	19
Chr13	88500001	89000000	12
Chr13	89000001	89500000	6
Chr13	89500001	90000000	15
Chr13	90000001	90500000	15
Chr13	90500001	91000000	17
Chr13	91000001	91500000	13
Chr13	91500001	92000000	13
Chr13	92000001	92500000	22
Chr13	92500001	93000000	14
Chr13	93000001	93500000	14
Chr13	93500001	94000000	16
Chr13	94000001	94500000	9
Chr13	94500001	95000000	12
Chr13	95000001	95500000	12
Chr13	95500001	96000000	7
Chr13	96000001	96500000	12
Chr13	96500001	97000000	17
Chr13	97000001	97500000	14
Chr13	97500001	98000000	13
Chr13	98000001	98500000	21
Chr13	98500001	99000000	13
Chr13	99000001	99500000	20
Chr13	99500001	100000000	13
Chr13	100000001	100500000	8
Chr13	100500001	101000000	21
Chr13	101000001	101500000	15
Chr13	101500001	102000000	26
Chr13	102000001	102500000	17
Chr13	102500001	103000000	22
Chr13	103000001	103182134	0
Chr14	1	500000	9
Chr14	500001	1000000	15
Chr14	1000001	1500000	17
Chr14	1500001	2000000	19
Chr14	2000001	2500000	16
Chr14	2500001	3000000	12
Chr14	3000001	3500000	20
Chr14	3500001	4000000	11
Chr14	4000001	4500000	19
Chr14	4500001	5000000	14
Chr14	5000001	5500000	13
Chr14	5500001	6000000	15
Chr14	6000001	6500000	16
Chr14	6500001	7000000	18
Chr14	7000001	7500000	12
Chr14	7500001	8000000	9
Chr14	8000001	8500000	8
Chr14	8500001	9000000	3
Chr14	9000001	9500000	13
Chr14	9500001	10000000	23
Chr14	10000001	10500000	15
Chr14	10500001	11000000	19
Chr14	11000001	11500000	8
Chr14	11500001	12000000	6
Chr14	12000001	12500000	4
Chr14	12500001	13000000	4
Chr14	13000001	13500000	13
Chr14	13500001	14000000	21
Chr14	14000001	14500000	8
Chr14	14500001	15000000	12
Chr14	15000001	15500000	21
Chr14	15500001	16000000	19
Chr14	16000001	16500000	15
Chr14	16500001	17000000	13
Chr14	17000001	17500000	9
Chr14	17500001	18000000	15
Chr14	18000001	18500000	14
Chr14	18500001	19000000	20
Chr14	19000001	19500000	18
Chr14	19500001	20000000	18
Chr14	20000001	20500000	10
Chr14	20500001	21000000	8
Chr14	21000001	21500000	19
Chr14	21500001	22000000	11
Chr14	22000001	22500000	10
Chr14	22500001	23000000	9
Chr14	23000001	23500000	15
Chr14	23500001	24000000	13
Chr14	24000001	24500000	16
Chr14	24500001	25000000	14
Chr14	25000001	25500000	20
Chr14	25500001	26000000	12
Chr14	26000001	26500000	8
Chr14	26500001	27000000	14
Chr14	27000001	27500000	12
Chr14	27500001	28000000	15
Chr14	28000001	28500000	15
Chr14	28500001	29000000	12
Chr14	29000001	29500000	9
Chr14	29500001	30000000	22
Chr14	30000001	30500000	14
Chr14	30500001	31000000	6
Chr14	31000001	31500000	9
Chr14	31500001	32000000	10
Chr14	32000001	32500000	15
Chr14	32500001	33000000	11
Chr14	33000001	33500000	20
Chr14	33500001	34000000	12
Chr14	34000001	34500000	16
Chr14	34500001	35000000	13
Chr14	35000001	35500000	14
Chr14	35500001	36000000	12
Chr14	36000001	36500000	19
Chr14	36500001	37000000	14
Chr14	37000001	37500000	10
Chr14	37500001	38000000	11
Chr14	38000001	38500000	19
Chr14	38500001	39000000	18
Chr14	39000001	39500000	15
Chr14	39500001	40000000	13
Chr14	40000001	40500000	13
Chr14	40500001	41000000	10
Chr14	41000001	41500000	9
Chr14	41500001	42000000	10
Chr14	42000001	42500000	12
Chr14	42500001	43000000	12
Chr14	43000001	43500000	24
Chr14	43500001	44000000	15
Chr14	44000001	44500000	5
Chr14	44500001	45000000	15
Chr14	45000001	45500000	13
Chr14	45500001	46000000	16
Chr14	46000001	46500000	14
Chr14	46500001	47000000	13
Chr14	47000001	47500000	12
Chr14	47500001	48000000	13
Chr14	48000001	48500000	10
Chr14	48500001	49000000	15
Chr14	49000001	49500000	12
Chr14	49500001	50000000	12
Chr14	50000001	50500000	13
Chr14	50500001	51000000	10
Chr14	51000001	51500000	12
Chr14	51500001	52000000	13
Chr14	52000001	52500000	20
Chr14	52500001	53000000	17
Chr14	53000001	53500000	13
Chr14	53500001	54000000	18
Chr14	54000001	54500000	19
Chr14	54500001	55000000	13
Chr14	55000001	55500000	19
Chr14	55500001	56000000	8
Chr14	56000001	56500000	12
Chr14	56500001	57000000	15
Chr14	57000001	57500000	16
Chr14	57500001	58000000	19
Chr14	58000001	58500000	17
Chr14	58500001	59000000	10
Chr14	59000001	59500000	7
Chr14	59500001	60000000	9
Chr14	60000001	60500000	17
Chr14	60500001	61000000	13
Chr14	61000001	61500000	10
Chr14	61500001	62000000	11
Chr14	62000001	62500000	15
Chr14	62500001	63000000	15
Chr14	63000001	63500000	6
Chr14	63500001	64000000	10
Chr14	64000001	64500000	11
Chr14	64500001	65000000	8
Chr14	65000001	65500000	9
Chr14	65500001	66000000	8
Chr14	66000001	66500000	5
Chr14	66500001	67000000	6
Chr14	67000001	67500000	7
Chr14	67500001	68000000	4
Chr14	68000001	68500000	5
Chr14	68500001	69000000	4
Chr14	69000001	69500000	2
Chr14	69500001	70000000	2
Chr14	70000001	70500000	4
Chr14	70500001	71000000	5
Chr14	71000001	71500000	2
Chr14	71500001	72000000	4
Chr14	72000001	72500000	12
Chr14	72500001	73000000	11
Chr14	73000001	73500000	8
Chr14	73500001	74000000	8
Chr14	74000001	74500000	14
Chr14	74500001	75000000	6
Chr14	75000001	75500000	7
Chr14	75500001	76000000	14
Chr14	76000001	76500000	13
Chr14	76500001	77000000	17
Chr14	77000001	77500000	10
Chr14	77500001	78000000	3
Chr14	78000001	78500000	4
Chr14	78500001	79000000	7
Chr14	79000001	79500000	11
Chr14	79500001	80000000	15
Chr14	80000001	80500000	14
Chr14	80500001	81000000	13
Chr14	81000001	81500000	17
Chr14	81500001	82000000	8
Chr14	82000001	82500000	19
Chr14	82500001	83000000	13
Chr14	83000001	83500000	9
Chr14	83500001	84000000	12
Chr14	84000001	84500000	17
Chr14	84500001	85000000	13
Chr14	85000001	85500000	12
Chr14	85500001	86000000	8
Chr14	86000001	86500000	13
Chr14	86500001	87000000	15
Chr14	87000001	87500000	11
Chr14	87500001	88000000	16
Chr14	88000001	88500000	11
Chr14	88500001	89000000	12
Chr14	89000001	89500000	18
Chr14	89500001	90000000	10
Chr14	90000001	90500000	11
Chr14	90500001	91000000	9
Chr14	91000001	91500000	13
Chr14	91500001	92000000	19
Chr14	92000001	92500000	16
Chr14	92500001	93000000	13
Chr14	93000001	93500000	17
Chr14	93500001	94000000	7
Chr14	94000001	94500000	18
Chr14	94500001	95000000	21
Chr14	95000001	95500000	15
Chr14	95500001	96000000	13
Chr14	96000001	96500000	10
Chr14	96500001	97000000	12
Chr14	97000001	97500000	13
Chr14	97500001	98000000	13
Chr14	98000001	98500000	13
Chr14	98500001	99000000	20
Chr14	99000001	99500000	14
Chr14	99500001	100000000	8
Chr14	100000001	100500000	18
Chr14	100500001	101000000	18
Chr14	101000001	101500000	14
Chr14	101500001	102000000	17
Chr14	102000001	102500000	15
Chr14	102500001	103000000	11
Chr14	103000001	103500000	14
Chr14	103500001	104000000	12
Chr14	104000001	104500000	13
Chr14	104500001	105000000	10
Chr14	105000001	105500000	16
Chr14	105500001	106000000	7
Chr14	106000001	106500000	12
Chr14	106500001	107000000	11
Chr14	107000001	107500000	5
Chr14	107500001	108000000	16
Chr14	108000001	108500000	10
Chr14	108500001	109000000	14
Chr14	109000001	109500000	15
Chr14	109500001	110000000	11
Chr14	110000001	110500000	16
Chr14	110500001	111000000	15
Chr14	111000001	111500000	12
Chr14	111500001	112000000	12
Chr14	112000001	112500000	18
Chr14	112500001	113000000	17
Chr14	113000001	113500000	15
Chr14	113500001	114000000	16
Chr14	114000001	114500000	17
Chr14	114500001	115000000	22
Chr14	115000001	115500000	18
Chr14	115500001	116000000	7
Chr14	116000001	116500000	18
Chr14	116500001	117000000	15
Chr14	117000001	117500000	19
Chr14	117500001	118000000	12
Chr14	118000001	118500000	15
Chr14	118500001	119000000	14
Chr14	119000001	119500000	18
Chr14	119500001	120000000	20
Chr14	120000001	120500000	18
Chr14	120500001	121000000	14
Chr14	121000001	121500000	18
Chr14	121500001	122000000	14
Chr14	122000001	122500000	15
Chr14	122500001	123000000	25
Chr14	123000001	123500000	11
Chr14	123500001	124000000	21
Chr14	124000001	124500000	18
Chr14	124500001	125000000	16
Chr14	125000001	125500000	18
Chr14	125500001	126000000	15
Chr14	126000001	126500000	21
Chr14	126500001	127000000	14
Chr14	127000001	127500000	10
Chr14	127500001	128000000	12
Chr14	128000001	128500000	19
Chr14	128500001	129000000	14
Chr14	129000001	129500000	8
Chr14	129500001	129924613	3
Chr2	1	500000	18
Chr2	500001	1000000	13
Chr2	1000001	1500000	10
Chr2	1500001	2000000	15
Chr2	2000001	2500000	15
Chr2	2500001	3000000	13
Chr2	3000001	3500000	13
Chr2	3500001	4000000	7
Chr2	4000001	4500000	7
Chr2	4500001	5000000	19
Chr2	5000001	5500000	6
Chr2	5500001	6000000	8
Chr2	6000001	6500000	5
Chr2	6500001	7000000	8
Chr2	7000001	7500000	9
Chr2	7500001	8000000	14
Chr2	8000001	8500000	10
Chr2	8500001	9000000	12
Chr2	9000001	9500000	14
Chr2	9500001	10000000	13
Chr2	10000001	10500000	11
Chr2	10500001	11000000	16
Chr2	11000001	11500000	12
Chr2	11500001	12000000	6
Chr2	12000001	12500000	12
Chr2	12500001	13000000	20
Chr2	13000001	13500000	7
Chr2	13500001	14000000	13
Chr2	14000001	14500000	5
Chr2	14500001	15000000	9
Chr2	15000001	15500000	19
Chr2	15500001	16000000	15
Chr2	16000001	16500000	18
Chr2	16500001	17000000	10
Chr2	17000001	17500000	20
Chr2	17500001	18000000	25
Chr2	18000001	18500000	13
Chr2	18500001	19000000	16
Chr2	19000001	19500000	13
Chr2	19500001	20000000	26
Chr2	20000001	20500000	17
Chr2	20500001	21000000	26
Chr2	21000001	21500000	16
Chr2	21500001	22000000	23
Chr2	22000001	22500000	19
Chr2	22500001	23000000	14
Chr2	23000001	23500000	19
Chr2	23500001	24000000	11
Chr2	24000001	24500000	11
Chr2	24500001	25000000	12
Chr2	25000001	25500000	15
Chr2	25500001	26000000	18
Chr2	26000001	26500000	10
Chr2	26500001	27000000	14
Chr2	27000001	27500000	10
Chr2	27500001	28000000	15
Chr2	28000001	28500000	18
Chr2	28500001	29000000	13
Chr2	29000001	29500000	7
Chr2	29500001	30000000	16
Chr2	30000001	30500000	18
Chr2	30500001	31000000	12
Chr2	31000001	31500000	15
Chr2	31500001	32000000	19
Chr2	32000001	32500000	9
Chr2	32500001	33000000	18
Chr2	33000001	33500000	11
Chr2	33500001	34000000	24
Chr2	34000001	34500000	17
Chr2	34500001	35000000	23
Chr2	35000001	35500000	17
Chr2	35500001	36000000	18
Chr2	36000001	36500000	11
Chr2	36500001	37000000	6
Chr2	37000001	37500000	19
Chr2	37500001	38000000	23
Chr2	38000001	38500000	8
Chr2	38500001	39000000	9
Chr2	39000001	39500000	13
Chr2	39500001	40000000	10
Chr2	40000001	40500000	13
Chr2	40500001	40583940	3
Chr3	1	500000	16
Chr3	500001	1000000	11
Chr3	1000001	1500000	11
Chr3	1500001	2000000	6
Chr3	2000001	2500000	5
Chr3	2500001	3000000	11
Chr3	3000001	3500000	15
Chr3	3500001	4000000	11
Chr3	4000001	4500000	8
Chr3	4500001	5000000	14
Chr3	5000001	5500000	20
Chr3	5500001	6000000	16
Chr3	6000001	6500000	15
Chr3	6500001	7000000	10
Chr3	7000001	7500000	12
Chr3	7500001	8000000	12
Chr3	8000001	8500000	10
Chr3	8500001	9000000	17
Chr3	9000001	9500000	8
Chr3	9500001	10000000	4
Chr3	10000001	10500000	13
Chr3	10500001	11000000	5
Chr3	11000001	11500000	7
Chr3	11500001	12000000	5
Chr3	12000001	12500000	12
Chr3	12500001	13000000	12
Chr3	13000001	13500000	13
Chr3	13500001	14000000	11
Chr3	14000001	14500000	17
Chr3	14500001	15000000	9
Chr3	15000001	15500000	8
Chr3	15500001	16000000	6
Chr3	16000001	16500000	6
Chr3	16500001	17000000	13
Chr3	17000001	17500000	15
Chr3	17500001	18000000	5
Chr3	18000001	18500000	4
Chr3	18500001	19000000	7
Chr3	19000001	19500000	17
Chr3	19500001	20000000	6
Chr3	20000001	20500000	9
Chr3	20500001	21000000	18
Chr3	21000001	21500000	17
Chr3	21500001	22000000	16
Chr3	22000001	22500000	5
Chr3	22500001	23000000	15
Chr3	23000001	23500000	12
Chr3	23500001	24000000	11
Chr3	24000001	24500000	8
Chr3	24500001	25000000	6
Chr3	25000001	25500000	6
Chr3	25500001	26000000	4
Chr3	26000001	26500000	9
Chr3	26500001	27000000	13
Chr3	27000001	27500000	10
Chr3	27500001	28000000	9
Chr3	28000001	28500000	21
Chr3	28500001	29000000	10
Chr3	29000001	29500000	12
Chr3	29500001	30000000	9
Chr3	30000001	30500000	18
Chr3	30500001	31000000	16
Chr3	31000001	31500000	15
Chr3	31500001	32000000	9
Chr3	32000001	32500000	12
Chr3	32500001	33000000	16
Chr3	33000001	33500000	8
Chr3	33500001	34000000	6
Chr3	34000001	34500000	6
Chr3	34500001	35000000	18
Chr3	35000001	35500000	14
Chr3	35500001	36000000	12
Chr3	36000001	36500000	12
Chr3	36500001	37000000	12
Chr3	37000001	37500000	13
Chr3	37500001	38000000	12
Chr3	38000001	38500000	11
Chr3	38500001	39000000	8
Chr3	39000001	39500000	11
Chr3	39500001	40000000	12
Chr3	40000001	40500000	9
Chr3	40500001	41000000	16
Chr3	41000001	41500000	18
Chr3	41500001	42000000	11
Chr3	42000001	42500000	11
Chr3	42500001	43000000	6
Chr3	43000001	43500000	15
Chr3	43500001	44000000	18
Chr3	44000001	44500000	13
Chr3	44500001	45000000	12
Chr3	45000001	45016579	0
Chr4	1	500000	16
Chr4	500001	1000000	12
Chr4	1000001	1500000	18
Chr4	1500001	2000000	13
Chr4	2000001	2500000	12
Chr4	2500001	3000000	14
Chr4	3000001	3500000	12
Chr4	3500001	4000000	13
Chr4	4000001	4500000	13
Chr4	4500001	5000000	13
Chr4	5000001	5500000	11
Chr4	5500001	6000000	7
Chr4	6000001	6500000	12
Chr4	6500001	7000000	9
Chr4	7000001	7500000	10
Chr4	7500001	8000000	22
Chr4	8000001	8500000	11
Chr4	8500001	9000000	14
Chr4	9000001	9500000	3
Chr4	9500001	10000000	18
Chr4	10000001	10500000	22
Chr4	10500001	11000000	12
Chr4	11000001	11500000	11
Chr4	11500001	12000000	8
Chr4	12000001	12500000	14
Chr4	12500001	13000000	8
Chr4	13000001	13500000	13
Chr4	13500001	14000000	19
Chr4	14000001	14500000	14
Chr4	14500001	15000000	9
Chr4	15000001	15500000	13
Chr4	15500001	16000000	16
Chr4	16000001	16500000	19
Chr4	16500001	17000000	15
Chr4	17000001	17500000	3
Chr4	17500001	18000000	21
Chr4	18000001	18500000	21
Chr4	18500001	19000000	10
Chr4	19000001	19500000	17
Chr4	19500001	20000000	13
Chr4	20000001	20500000	17
Chr4	20500001	21000000	8
Chr4	21000001	21500000	17
Chr4	21500001	22000000	10
Chr4	22000001	22500000	10
Chr4	22500001	23000000	13
Chr4	23000001	23500000	18
Chr4	23500001	24000000	21
Chr4	24000001	24500000	10
Chr4	24500001	25000000	7
Chr4	25000001	25500000	13
Chr4	25500001	26000000	17
Chr4	26000001	26500000	14
Chr4	26500001	27000000	19
Chr4	27000001	27500000	13
Chr4	27500001	28000000	8
Chr4	28000001	28500000	10
Chr4	28500001	29000000	16
Chr4	29000001	29500000	7
Chr4	29500001	30000000	8
Chr4	30000001	30500000	9
Chr4	30500001	31000000	6
Chr4	31000001	31500000	9
Chr4	31500001	32000000	20
Chr4	32000001	32500000	8
Chr4	32500001	33000000	12
Chr4	33000001	33500000	13
Chr4	33500001	34000000	8
Chr4	34000001	34500000	17
Chr4	34500001	35000000	10
Chr4	35000001	35500000	5
Chr4	35500001	36000000	17
Chr4	36000001	36500000	11
Chr4	36500001	37000000	16
Chr4	37000001	37500000	14
Chr4	37500001	38000000	15
Chr4	38000001	38500000	13
Chr4	38500001	39000000	15
Chr4	39000001	39500000	14
Chr4	39500001	40000000	10
Chr4	40000001	40500000	15
Chr4	40500001	41000000	9
Chr4	41000001	41500000	14
Chr4	41500001	42000000	3
Chr4	42000001	42500000	3
Chr4	42500001	43000000	4
Chr4	43000001	43500000	2
Chr4	43500001	44000000	2
Chr4	44000001	44500000	5
Chr4	44500001	45000000	5
Chr4	45000001	45500000	8
Chr4	45500001	45645884	0
Chr5	1	500000	10
Chr5	500001	1000000	11
Chr5	1000001	1500000	18
Chr5	1500001	2000000	15
Chr5	2000001	2500000	14
Chr5	2500001	3000000	7
Chr5	3000001	3500000	20
Chr5	3500001	4000000	16
Chr5	4000001	4500000	12
Chr5	4500001	5000000	8
Chr5	5000001	5500000	12
Chr5	5500001	6000000	18
Chr5	6000001	6500000	19
Chr5	6500001	7000000	18
Chr5	7000001	7500000	18
Chr5	7500001	8000000	7
Chr5	8000001	8500000	14
Chr5	8500001	9000000	17
Chr5	9000001	9500000	17
Chr5	9500001	10000000	21
Chr5	10000001	10500000	7
Chr5	10500001	11000000	8
Chr5	11000001	11500000	9
Chr5	11500001	12000000	14
Chr5	12000001	12500000	2
Chr5	12500001	13000000	5
Chr5	13000001	13500000	14
Chr5	13500001	14000000	11
Chr5	14000001	14500000	20
Chr5	14500001	15000000	13
Chr5	15000001	15500000	9
Chr5	15500001	16000000	17
Chr5	16000001	16500000	16
Chr5	16500001	17000000	12
Chr5	17000001	17500000	8
Chr5	17500001	18000000	17
Chr5	18000001	18500000	7
Chr5	18500001	19000000	8
Chr5	19000001	19500000	11
Chr5	19500001	20000000	12
Chr5	20000001	20500000	11
Chr5	20500001	21000000	2
Chr5	21000001	21500000	8
Chr5	21500001	22000000	15
Chr5	22000001	22500000	23
Chr5	22500001	23000000	14
Chr5	23000001	23500000	7
Chr5	23500001	24000000	7
Chr5	24000001	24500000	10
Chr5	24500001	25000000	13
Chr5	25000001	25500000	12
Chr5	25500001	26000000	14
Chr5	26000001	26500000	14
Chr5	26500001	27000000	5
Chr5	27000001	27500000	7
Chr5	27500001	28000000	15
Chr5	28000001	28500000	5
Chr5	28500001	29000000	16
Chr5	29000001	29500000	13
Chr5	29500001	30000000	13
Chr5	30000001	30500000	7
Chr5	30500001	31000000	22
Chr5	31000001	31500000	11
Chr5	31500001	32000000	9
Chr5	32000001	32500000	14
Chr5	32500001	33000000	12
Chr5	33000001	33500000	9
Chr5	33500001	34000000	15
Chr5	34000001	34500000	16
Chr5	34500001	35000000	5
Chr5	35000001	35500000	17
Chr5	35500001	36000000	13
Chr5	36000001	36500000	11
Chr5	36500001	37000000	13
Chr5	37000001	37500000	14
Chr5	37500001	38000000	9
Chr5	38000001	38500000	3
Chr5	38500001	39000000	16
Chr5	39000001	39500000	7
Chr5	39500001	40000000	12
Chr5	40000001	40500000	8
Chr5	40500001	41000000	10
Chr5	41000001	41500000	10
Chr5	41500001	42000000	10
Chr5	42000001	42500000	5
Chr5	42500001	43000000	7
Chr5	43000001	43500000	12
Chr5	43500001	44000000	5
Chr5	44000001	44500000	18
Chr5	44500001	45000000	9
Chr5	45000001	45500000	6
Chr5	45500001	46000000	9
Chr5	46000001	46500000	8
Chr5	46500001	47000000	0
Chr5	47000001	47500000	8
Chr5	47500001	47662392	1
Chr6	1	500000	13
Chr6	500001	1000000	11
Chr6	1000001	1500000	11
Chr6	1500001	2000000	14
Chr6	2000001	2500000	12
Chr6	2500001	3000000	1
Chr6	3000001	3500000	10
Chr6	3500001	4000000	7
Chr6	4000001	4500000	11
Chr6	4500001	5000000	12
Chr6	5000001	5500000	5
Chr6	5500001	6000000	7
Chr6	6000001	6500000	15
Chr6	6500001	7000000	6
Chr6	7000001	7500000	7
Chr6	7500001	8000000	8
Chr6	8000001	8500000	10
Chr6	8500001	9000000	7
Chr6	9000001	9500000	5
Chr6	9500001	10000000	15
Chr6	10000001	10500000	15
Chr6	10500001	11000000	14
Chr6	11000001	11500000	13
Chr6	11500001	12000000	10
Chr6	12000001	12500000	17
Chr6	12500001	13000000	15
Chr6	13000001	13500000	8
Chr6	13500001	14000000	6
Chr6	14000001	14500000	3
Chr6	14500001	15000000	4
Chr6	15000001	15500000	6
Chr6	15500001	16000000	6
Chr6	16000001	16500000	13
Chr6	16500001	17000000	14
Chr6	17000001	17500000	22
Chr6	17500001	18000000	6
Chr6	18000001	18500000	5
Chr6	18500001	19000000	14
Chr6	19000001	19500000	18
Chr6	19500001	20000000	16
Chr6	20000001	20500000	11
Chr6	20500001	21000000	11
Chr6	21000001	21500000	4
Chr6	21500001	22000000	0
Chr6	22000001	22500000	1
Chr6	22500001	23000000	0
Chr6	23000001	23500000	2
Chr6	23500001	24000000	3
Chr6	24000001	24500000	4
Chr6	24500001	25000000	1
Chr6	25000001	25500000	9
Chr6	25500001	26000000	10
Chr6	26000001	26500000	8
Chr6	26500001	27000000	8
Chr6	27000001	27500000	8
Chr6	27500001	28000000	10
Chr6	28000001	28500000	10
Chr6	28500001	29000000	7
Chr6	29000001	29500000	14
Chr6	29500001	30000000	11
Chr6	30000001	30500000	21
Chr6	30500001	31000000	13
Chr6	31000001	31500000	13
Chr6	31500001	32000000	16
Chr6	32000001	32500000	9
Chr6	32500001	33000000	12
Chr6	33000001	33500000	8
Chr6	33500001	34000000	10
Chr6	34000001	34500000	8
Chr6	34500001	35000000	18
Chr6	35000001	35500000	12
Chr6	35500001	36000000	11
Chr6	36000001	36500000	8
Chr6	36500001	37000000	15
Chr6	37000001	37500000	5
Chr6	37500001	38000000	12
Chr6	38000001	38500000	5
Chr6	38500001	39000000	8
Chr6	39000001	39500000	6
Chr6	39500001	40000000	9
Chr6	40000001	40500000	13
Chr6	40500001	41000000	8
Chr6	41000001	41500000	4
Chr6	41500001	42000000	4
Chr6	42000001	42500000	9
Chr6	42500001	43000000	17
Chr6	43000001	43500000	4
Chr6	43500001	44000000	20
Chr6	44000001	44500000	14
Chr6	44500001	45000000	17
Chr6	45000001	45500000	6
Chr6	45500001	46000000	17
Chr6	46000001	46500000	19
Chr6	46500001	47000000	9
Chr6	47000001	47500000	17
Chr6	47500001	48000000	20
Chr6	48000001	48500000	13
Chr6	48500001	49000000	12
Chr6	49000001	49500000	7
Chr6	49500001	50000000	7
Chr6	50000001	50500000	16
Chr6	50500001	51000000	9
Chr6	51000001	51500000	7
Chr6	51500001	51779251	1
Chr7	1	500000	5
Chr7	500001	1000000	7
Chr7	1000001	1500000	2
Chr7	1500001	2000000	0
Chr7	2000001	2500000	6
Chr7	2500001	3000000	12
Chr7	3000001	3500000	6
Chr7	3500001	4000000	9
Chr7	4000001	4500000	6
Chr7	4500001	5000000	5
Chr7	5000001	5500000	13
Chr7	5500001	6000000	7
Chr7	6000001	6500000	12
Chr7	6500001	7000000	10
Chr7	7000001	7500000	12
Chr7	7500001	8000000	10
Chr7	8000001	8500000	12
Chr7	8500001	9000000	12
Chr7	9000001	9500000	14
Chr7	9500001	10000000	13
Chr7	10000001	10500000	10
Chr7	10500001	11000000	11
Chr7	11000001	11500000	14
Chr7	11500001	12000000	19
Chr7	12000001	12500000	13
Chr7	12500001	13000000	10
Chr7	13000001	13500000	9
Chr7	13500001	14000000	6
Chr7	14000001	14500000	9
Chr7	14500001	15000000	8
Chr7	15000001	15500000	6
Chr7	15500001	16000000	10
Chr7	16000001	16500000	7
Chr7	16500001	17000000	14
Chr7	17000001	17500000	13
Chr7	17500001	18000000	6
Chr7	18000001	18500000	17
Chr7	18500001	19000000	13
Chr7	19000001	19500000	10
Chr7	19500001	20000000	5
Chr7	20000001	20500000	15
Chr7	20500001	21000000	14
Chr7	21000001	21500000	11
Chr7	21500001	22000000	9
Chr7	22000001	22500000	18
Chr7	22500001	23000000	9
Chr7	23000001	23500000	11
Chr7	23500001	24000000	12
Chr7	24000001	24500000	15
Chr7	24500001	25000000	7
Chr7	25000001	25500000	21
Chr7	25500001	26000000	5
Chr7	26000001	26500000	11
Chr7	26500001	27000000	14
Chr7	27000001	27500000	9
Chr7	27500001	28000000	9
Chr7	28000001	28500000	7
Chr7	28500001	29000000	8
Chr7	29000001	29500000	6
Chr7	29500001	30000000	9
Chr7	30000001	30500000	10
Chr7	30500001	31000000	8
Chr7	31000001	31500000	14
Chr7	31500001	32000000	11
Chr7	32000001	32500000	7
Chr7	32500001	33000000	10
Chr7	33000001	33500000	9
Chr7	33500001	34000000	7
Chr7	34000001	34500000	2
Chr7	34500001	35000000	11
Chr7	35000001	35500000	10
Chr7	35500001	36000000	16
Chr7	36000001	36500000	18
Chr7	36500001	37000000	13
Chr7	37000001	37500000	18
Chr7	37500001	38000000	18
Chr7	38000001	38500000	13
Chr7	38500001	39000000	17
Chr7	39000001	39500000	13
Chr7	39500001	40000000	12
Chr7	40000001	40500000	9
Chr7	40500001	41000000	10
Chr7	41000001	41500000	18
Chr7	41500001	42000000	11
Chr7	42000001	42500000	4
Chr7	42500001	43000000	22
Chr7	43000001	43500000	15
Chr7	43500001	44000000	9
Chr7	44000001	44500000	12
Chr7	44500001	45000000	18
Chr7	45000001	45500000	14
Chr7	45500001	46000000	7
Chr7	46000001	46500000	12
Chr7	46500001	47000000	11
Chr7	47000001	47500000	8
Chr7	47500001	48000000	17
Chr7	48000001	48500000	16
Chr7	48500001	49000000	13
Chr7	49000001	49500000	14
Chr7	49500001	50000000	8
Chr7	50000001	50500000	6
Chr7	50500001	51000000	19
Chr7	51000001	51500000	19
Chr7	51500001	52000000	8
Chr7	52000001	52500000	9
Chr7	52500001	53000000	11
Chr7	53000001	53500000	17
Chr7	53500001	54000000	9
Chr7	54000001	54500000	12
Chr7	54500001	55000000	12
Chr7	55000001	55500000	14
Chr7	55500001	56000000	8
Chr7	56000001	56117730	0
Chr8	1	500000	2
Chr8	500001	1000000	6
Chr8	1000001	1500000	8
Chr8	1500001	2000000	10
Chr8	2000001	2500000	14
Chr8	2500001	3000000	11
Chr8	3000001	3500000	7
Chr8	3500001	4000000	9
Chr8	4000001	4500000	12
Chr8	4500001	5000000	11
Chr8	5000001	5500000	10
Chr8	5500001	6000000	5
Chr8	6000001	6500000	11
Chr8	6500001	7000000	6
Chr8	7000001	7500000	16
Chr8	7500001	8000000	16
Chr8	8000001	8500000	7
Chr8	8500001	9000000	16
Chr8	9000001	9500000	13
Chr8	9500001	10000000	14
Chr8	10000001	10500000	9
Chr8	10500001	11000000	3
Chr8	11000001	11500000	14
Chr8	11500001	12000000	8
Chr8	12000001	12500000	16
Chr8	12500001	13000000	12
Chr8	13000001	13500000	13
Chr8	13500001	14000000	18
Chr8	14000001	14500000	19
Chr8	14500001	15000000	15
Chr8	15000001	15500000	9
Chr8	15500001	16000000	6
Chr8	16000001	16500000	11
Chr8	16500001	17000000	2
Chr8	17000001	17500000	2
Chr8	17500001	18000000	8
Chr8	18000001	18500000	9
Chr8	18500001	19000000	16
Chr8	19000001	19500000	11
Chr8	19500001	20000000	18
Chr8	20000001	20500000	15
Chr8	20500001	21000000	15
Chr8	21000001	21500000	12
Chr8	21500001	22000000	11
Chr8	22000001	22500000	18
Chr8	22500001	23000000	11
Chr8	23000001	23500000	12
Chr8	23500001	24000000	14
Chr8	24000001	24500000	11
Chr8	24500001	25000000	17
Chr8	25000001	25500000	6
Chr8	25500001	26000000	3
Chr8	26000001	26500000	8
Chr8	26500001	27000000	20
Chr8	27000001	27500000	18
Chr8	27500001	28000000	12
Chr8	28000001	28500000	4
Chr8	28500001	29000000	11
Chr8	29000001	29500000	17
Chr8	29500001	30000000	12
Chr8	30000001	30500000	16
Chr8	30500001	31000000	14
Chr8	31000001	31500000	20
Chr8	31500001	32000000	11
Chr8	32000001	32500000	13
Chr8	32500001	33000000	12
Chr8	33000001	33500000	20
Chr8	33500001	34000000	7
Chr8	34000001	34500000	20
Chr8	34500001	35000000	12
Chr8	35000001	35500000	11
Chr8	35500001	36000000	21
Chr8	36000001	36500000	16
Chr8	36500001	37000000	14
Chr8	37000001	37500000	17
Chr8	37500001	38000000	12
Chr8	38000001	38500000	10
Chr8	38500001	39000000	14
Chr8	39000001	39500000	7
Chr8	39500001	40000000	5
Chr8	40000001	40500000	17
Chr8	40500001	41000000	13
Chr8	41000001	41500000	15
Chr8	41500001	42000000	9
Chr8	42000001	42500000	12
Chr8	42500001	43000000	10
Chr8	43000001	43500000	11
Chr8	43500001	44000000	9
Chr8	44000001	44500000	9
Chr8	44500001	45000000	13
Chr8	45000001	45500000	10
Chr8	45500001	46000000	11
Chr8	46000001	46500000	21
Chr8	46500001	47000000	13
Chr8	47000001	47500000	9
Chr8	47500001	48000000	26
Chr8	48000001	48500000	14
Chr8	48500001	49000000	6
Chr8	49000001	49500000	13
Chr8	49500001	50000000	11
Chr8	50000001	50500000	12
Chr8	50500001	51000000	23
Chr8	51000001	51500000	19
Chr8	51500001	52000000	25
Chr8	52000001	52500000	17
Chr8	52500001	53000000	9
Chr8	53000001	53500000	8
Chr8	53500001	54000000	19
Chr8	54000001	54500000	19
Chr8	54500001	55000000	19
Chr8	55000001	55500000	11
Chr8	55500001	56000000	13
Chr8	56000001	56500000	16
Chr8	56500001	57000000	19
Chr8	57000001	57500000	13
Chr8	57500001	58000000	11
Chr8	58000001	58500000	9
Chr8	58500001	59000000	6
Chr8	59000001	59500000	8
Chr8	59500001	60000000	16
Chr8	60000001	60500000	19
Chr8	60500001	60770215	4
Chr9	1	500000	5
Chr9	500001	1000000	7
Chr9	1000001	1500000	17
Chr9	1500001	2000000	15
Chr9	2000001	2500000	14
Chr9	2500001	3000000	20
Chr9	3000001	3500000	16
Chr9	3500001	4000000	21
Chr9	4000001	4500000	15
Chr9	4500001	5000000	20
Chr9	5000001	5500000	15
Chr9	5500001	6000000	19
Chr9	6000001	6500000	11
Chr9	6500001	7000000	19
Chr9	7000001	7500000	6
Chr9	7500001	8000000	14
Chr9	8000001	8500000	22
Chr9	8500001	9000000	11
Chr9	9000001	9500000	10
Chr9	9500001	10000000	11
Chr9	10000001	10500000	14
Chr9	10500001	11000000	12
Chr9	11000001	11500000	7
Chr9	11500001	12000000	10
Chr9	12000001	12500000	8
Chr9	12500001	13000000	15
Chr9	13000001	13500000	12
Chr9	13500001	14000000	17
Chr9	14000001	14500000	16
Chr9	14500001	15000000	16
Chr9	15000001	15500000	18
Chr9	15500001	16000000	18
Chr9	16000001	16500000	11
Chr9	16500001	17000000	16
Chr9	17000001	17500000	6
Chr9	17500001	18000000	4
Chr9	18000001	18500000	6
Chr9	18500001	19000000	8
Chr9	19000001	19500000	6
Chr9	19500001	20000000	5
Chr9	20000001	20500000	3
Chr9	20500001	21000000	6
Chr9	21000001	21500000	2
Chr9	21500001	22000000	5
Chr9	22000001	22500000	8
Chr9	22500001	23000000	24
Chr9	23000001	23500000	17
Chr9	23500001	24000000	13
Chr9	24000001	24500000	11
Chr9	24500001	25000000	7
Chr9	25000001	25500000	9
Chr9	25500001	26000000	16
Chr9	26000001	26500000	10
Chr9	26500001	27000000	16
Chr9	27000001	27500000	13
Chr9	27500001	28000000	11
Chr9	28000001	28500000	10
Chr9	28500001	29000000	12
Chr9	29000001	29500000	14
Chr9	29500001	30000000	13
Chr9	30000001	30500000	6
Chr9	30500001	31000000	2
Chr9	31000001	31500000	3
Chr9	31500001	32000000	5
Chr9	32000001	32500000	4
Chr9	32500001	33000000	18
Chr9	33000001	33500000	9
Chr9	33500001	34000000	21
Chr9	34000001	34500000	8
Chr9	34500001	35000000	18
Chr9	35000001	35500000	12
Chr9	35500001	36000000	15
Chr9	36000001	36500000	16
Chr9	36500001	37000000	17
Chr9	37000001	37500000	15
Chr9	37500001	38000000	19
Chr9	38000001	38500000	18
Chr9	38500001	39000000	22
Chr9	39000001	39500000	23
Chr9	39500001	40000000	14
Chr9	40000001	40500000	17
Chr9	40500001	41000000	16
Chr9	41000001	41500000	15
Chr9	41500001	42000000	20
Chr9	42000001	42500000	13
Chr9	42500001	43000000	12
Chr9	43000001	43500000	17
Chr9	43500001	44000000	16
Chr9	44000001	44500000	10
Chr9	44500001	45000000	7
Chr9	45000001	45500000	16
Chr9	45500001	46000000	12
Chr9	46000001	46500000	7
Chr9	46500001	47000000	13
Chr9	47000001	47500000	8
Chr9	47500001	48000000	11
Chr9	48000001	48500000	17
Chr9	48500001	49000000	11
Chr9	49000001	49500000	9
Chr9	49500001	50000000	11
Chr9	50000001	50500000	13
Chr9	50500001	51000000	13
Chr9	51000001	51500000	5
Chr9	51500001	52000000	24
Chr9	52000001	52500000	12
Chr9	52500001	53000000	15
Chr9	53000001	53500000	12
Chr9	53500001	54000000	16
Chr9	54000001	54500000	16
Chr9	54500001	55000000	27
Chr9	55000001	55500000	14
Chr9	55500001	56000000	15
Chr9	56000001	56500000	13
Chr9	56500001	57000000	22
Chr9	57000001	57500000	17
Chr9	57500001	58000000	14
Chr9	58000001	58500000	11
Chr9	58500001	59000000	17
Chr9	59000001	59500000	15
Chr9	59500001	60000000	19
Chr9	60000001	60500000	17
Chr9	60500001	61000000	13
Chr9	61000001	61500000	12
Chr9	61500001	62000000	10
Chr9	62000001	62500000	9
Chr9	62500001	63000000	7
Chr9	63000001	63395483	4

## Sheet: g
Supplementary Data 5. The source data underlying (a) Figure 1a, (b) Figure 2a, (c) Figure 2b, (d) Figure 2c, (e) Figure 4, (f-g) Supplementary Fig.2, (h) Supplementary Fig.5, (i) Supplementary Fig.6
Type	Shape	Chr	Start	End	color
deubiquitinase	box	12	10255560	10274178	33a02c
deubiquitinase	box	11	40372835	40392279	33a02c
Josephin	box	14	75059060	75078403	4682B4
OUT	circle	11	17896031	17908351	6a3d9a
OUT	circle	4	9899200	9915993	6a3d9a
OUT	circle	14	29753053	29757180	6a3d9a
OUT	circle	5	14568564	14572194	6a3d9a
OUT	circle	10	30646940	30688258	6a3d9a
UCH	triangle	3	43768949	43782836	ff7f00
UCH	triangle	13	74945591	74957421	ff7f00
UCH	triangle	12	67749696	67766868	ff7f00
UCH	triangle	12	60604952	60643522	ff7f00
UCH	triangle	9	50458498	50483294	ff7f00
UCH	triangle	1	14963283	14963373	ff7f00
UCH	triangle	5	13316369	13317520	ff7f00
UCH	triangle	14	35835441	35863157	ff7f00
UCH	triangle	2	19614583	19636265	ff7f00
UCH	triangle	14	76645202	76664254	ff7f00
UCH	triangle	14	21197746	21234170	ff7f00
UCH	triangle	14	103912324	103951629	ff7f00
UCH	triangle	8	16998199	17000314	ff7f00
UCH	triangle	8	22562020	22566303	ff7f00
UCH	triangle	1	9188599	9220096	ff7f00
UCH	triangle	11	34157951	34193284	ff7f00
UCH	triangle	10	17195312	17198661	ff7f00
UCH	triangle	11	44179078	44210947	ff7f00
UCH	triangle	9	25164190	25211674	ff7f00
UCH	triangle	12	83877125	83892430	ff7f00
UCH	triangle	4	26880446	26921657	ff7f00
UCH	triangle	13	39279383	39359630	ff7f00
UCH	triangle	14	114217203	114270507	ff7f00
UCH	triangle	12	89737843	89744154	ff7f00
UCH	triangle	11	47012592	47068306	ff7f00
UCH	triangle	12	44037313	44096289	ff7f00

## Sheet: h
Supplementary Data 5. The source data underlying (a) Figure 1a, (b) Figure 2a, (c) Figure 2b, (d) Figure 2c, (e) Figure 4, (f-g) Supplementary Fig.2, (h) Supplementary Fig.5, (i) Supplementary Fig.6
Tem	Energy	Error	Genotype
295.15	-868.8	42.8	A
295.65	-868.3	44.7	A
296.15	-871.9	43.3	A
296.65	-855.7	42.6	A
297.15	-835.1	42.3	A
297.65	-823.1	40.6	A
298.15	-810.5	40.7	A
298.65	-804.2	37.9	A
299.15	-805.6	39	A
299.65	-789.3	38.3	A
300.15	-784.8	37.6	A
300.65	-780.8	37.2	A
301.15	-756.9	36.6	A
301.65	-756.3	35.5	A
302.15	-750.6	35.1	A
302.65	-716.6	33.8	A
303.15	-716.1	33.7	A
303.65	-705.4	32.2	A
304.15	-704.2	31.7	A
304.65	-691.5	30.5	A
305.15	-682.4	30.4	A
305.65	-670.7	30	A
306.15	-659.5	28.8	A
306.65	-669.6	29.4	A
307.15	-671.1	28.5	A
307.65	-660.8	28.1	A
308.15	-652.6	27	A
308.65	-606.6	25.9	A
309.15	-609.1	26.4	A
309.65	-605.4	24.7	A
310.15	-605.4	24	A
310.65	-605.4	23.4	A
311.15	-607.3	22.8	A
311.65	-607.4	23	A
312.15	-563.4	22.4	A
312.65	-557.8	21.5	A
313.15	-548.8	20.8	A
313.65	-547.1	20.4	A
314.15	-545.5	19.2	A
314.65	-544.5	19.3	A
315.15	-534.9	19.1	A
315.65	-514.3	17.3	A
316.15	-500.3	17.6	A
316.65	-500.9	17.3	A
317.15	-496.7	16.6	A
317.65	-490.6	16.2	A
318.15	-465.4	16.4	A
318.65	-460.4	16.9	A
319.15	-460.3	16.5	A
319.65	-438.2	15.9	A
320.15	-431.5	15.5	A
320.65	-428	15.1	A
321.15	-413.2	14.7	A
321.65	-411.9	13.6	A
322.15	-411.8	13.9	A
322.65	-402	13.7	A
323.15	-388.9	13.2	A
323.65	-370.5	13.5	A
324.15	-352.9	13.1	A
324.65	-354.6	13.1	A
325.15	-355.5	13.2	A
295.15	-872.5	45.2	G
295.65	-872.4	44.6	G
296.15	-876	43.3	G
296.65	-859.7	42.6	G
297.15	-839.1	42.3	G
297.65	-827.1	40.6	G
298.15	-814.5	40.7	G
298.65	-809.9	39.7	G
299.15	-809.5	39	G
299.65	-793.1	38.3	G
300.15	-788.6	37.6	G
300.65	-784.6	37.2	G
301.15	-760.7	36.5	G
301.65	-760.1	35.4	G
302.15	-754.4	35.1	G
302.65	-720.4	33.8	G
303.15	-719.9	33.7	G
303.65	-709.1	32.2	G
304.15	-707.9	31.7	G
304.65	-696.2	32.2	G
305.15	-687.7	31.6	G
305.65	-669.6	29.6	G
306.15	-663.1	28.8	G
306.65	-673.2	29.4	G
307.15	-671.9	28.8	G
307.65	-660.8	28.4	G
308.15	-655.5	27.5	G
308.65	-607.9	26.8	G
309.15	-605.6	26.1	G
309.65	-607.2	25.5	G
310.15	-607.2	24.9	G
310.65	-607.2	24.2	G
311.15	-608.8	23.6	G
311.65	-606.6	23	G
312.15	-553.7	21.5	G
312.65	-550	21.4	G
313.15	-543.6	20.7	G
313.65	-542.4	20.1	G
314.15	-543.8	19.7	G
314.65	-538	19.2	G
315.15	-529.1	18.8	G
315.65	-516.9	18.1	G
316.15	-503.4	17.6	G
316.65	-504	17.3	G
317.15	-499.7	16.6	G
317.65	-493.6	16.2	G
318.15	-466.7	15.9	G
318.65	-461.1	15.6	G
319.15	-461.4	15.3	G
319.65	-438.7	14.7	G
320.15	-431.3	14.3	G
320.65	-428.2	14.1	G
321.15	-412.4	13.7	G
321.65	-412.2	13.3	G
322.15	-408.9	13.5	G
322.65	-402.1	13.7	G
323.15	-389	13.2	G
323.65	-369.9	12.9	G
324.15	-354.7	13	G
324.65	-356.3	12.5	G
325.15	-358.2	13.4	G

## Sheet: i
Supplementary Data 5. The source data underlying (a) Figure 1a, (b) Figure 2a, (c) Figure 2b, (d) Figure 2c, (e) Figure 4, (f-g) Supplementary Fig.2, (h) Supplementary Fig.5, (i) Supplementary Fig.6
Sample	TCG	Genotype	Microhabitat	Group	Temperature	Expression	SE	dev
7	AA	A	Shaded	heated	42	73.4386	9.72471	24.3701
10	GA	A	Shaded	heated	42	68.908	8.92171	19.8396
17	AA	A	Sun-exposed	heated	42	61.9512	3.50861	12.8827
40	AA	A	Shaded	heated	42	84.4731	3.35296	35.4046
51	AA	A	Sun-exposed	heated	42	37.0408	2.52088	12.0277
53	GA	A	Sun-exposed	heated	42	4.60451	0.649312	44.464
82	GA	A	Shaded	heated	42	82.7624	6.54461	33.6939
94	GA	A	Shaded	heated	42	20.6233	1.30558	28.4452
100	GA	A	Shaded	heated	42	61.8846	3.52646	12.8162
101	GA	A	Shaded	heated	42	91.2844	5.90528	42.216
107	GA	A	Sun-exposed	heated	42	41.524	2.10061	7.54448
117	GA	A	Sun-exposed	heated	42	55.7184	2.55674	6.64987
119	GA	A	Sun-exposed	heated	42	69.2227	25.4937	20.1542
122	GA	A	Sun-exposed	heated	42	76.4089	5.51605	27.3404
123	GA	A	Sun-exposed	heated	42	53.2404	3.67379	4.17196
124	GA	A	Sun-exposed	heated	42	55.802	3.04025	6.73353
132	AA	A	Sun-exposed	heated	42	38.104	3.2874	10.9644
133	GA	A	Sun-exposed	heated	42	47.5167	1.71078	1.55177
145	AA	A	Sun-exposed	heated	42	14.9856	2.93319	34.0829
146	GA	A	Sun-exposed	heated	42	7.39022	1.08491	41.6783
147	AA	A	Sun-exposed	heated	42	75.35	4.69899	26.2815
162	GA	A	Shaded	heated	42	85.1307	3.34086	36.0622
170	GA	A	Shaded	heated	42	35.4281	1.48549	13.6404
173	GA	A	Shaded	heated	42	1.15737	0.0824503	47.9111
177	GA	A	Shaded	heated	42	20.6647	4.99225	28.4037
178	GA	A	Shaded	heated	42	11.1658	0.439041	37.9027
1	GG	G	Shaded	heated	42	75.8971	8.80578	19.3429
2	GG	G	Shaded	heated	42	1	0.227168	55.5542
3	GG	G	Shaded	heated	42	26.6926	1.18435	29.8615
4	GG	G	Shaded	heated	42	114.718	10.4365	58.1638
5	GG	G	Shaded	heated	42	13.9296	1.73599	42.6246
6	GG	G	Shaded	heated	42	31.5267	2.66443	25.0274
8	GG	G	Shaded	heated	42	78.7761	4.98951	22.2219
9	GG	G	Shaded	heated	42	60.5866	5.64736	4.03247
18	GG	G	Sun-exposed	heated	42	56.0177	6.88883	0.5365
19	GG	G	Sun-exposed	heated	42	116.656	9.62407	60.1014
20	GG	G	Sun-exposed	heated	42	42.2512	7.67588	14.303
21	GG	G	Sun-exposed	heated	42	39.066	3.52704	17.4882
22	GG	G	Sun-exposed	heated	42	26.0194	4.23469	30.5347
23	GG	G	Sun-exposed	heated	42	24.3384	2.56431	32.2158
24	GG	G	Sun-exposed	heated	42	60.1249	6.98793	3.57075
25	GG	G	Sun-exposed	heated	42	35.4041	4.54476	21.1501
26	GG	G	Sun-exposed	heated	42	138.872	21.2029	82.3178
27	GG	G	Sun-exposed	heated	42	3.31887	0.391464	53.2353
28	GG	G	Sun-exposed	heated	42	67.2941	2.20727	10.7399
29	GG	G	Sun-exposed	heated	42	36.8154	3.22802	19.7387
33	GG	G	Shaded	heated	42	34.4528	1.295	22.1013
34	GG	G	Shaded	heated	42	10.9117	0.523832	45.6424
35	GG	G	Shaded	heated	42	56.351	2.2771	0.203186
36	GG	G	Shaded	heated	42	12.8303	0.856469	43.7238
37	GG	G	Shaded	heated	42	6.8265	0.312079	49.7277
38	GG	G	Shaded	heated	42	16.0562	0.765607	40.498
39	GG	G	Shaded	heated	42	55.456	2.04319	1.0982
41	GG	G	Shaded	heated	42	35.4079	1.8923	21.1463
42	GG	G	Shaded	heated	42	21.1017	1.8688	35.4525
43	GG	G	Shaded	heated	42	68.1579	3.9044	11.6037
44	GG	G	Shaded	heated	42	61.0603	6.55988	4.50617
45	GG	G	Shaded	heated	42	48.6308	3.5353	7.92332
49	GG	G	Sun-exposed	heated	42	139.961	8.90153	83.407
50	GG	G	Sun-exposed	heated	42	165.275	11.9819	108.721
52	GG	G	Sun-exposed	heated	42	10.0544	1.12518	46.4997
54	GG	G	Sun-exposed	heated	42	175.951	12.086	119.396
55	GG	G	Sun-exposed	heated	42	51.1214	10.5125	5.43277
56	GG	G	Sun-exposed	heated	42	39.016	2.87294	17.5381
57	GG	G	Sun-exposed	heated	42	66.8894	3.93263	10.3352
58	GG	G	Sun-exposed	heated	42	121.5	6.71043	64.946
59	GG	G	Sun-exposed	heated	42	20.1308	0.472009	36.4234
60	GG	G	Sun-exposed	heated	42	51.7199	6.51431	4.83429
61	GG	G	Sun-exposed	heated	42	4.89067	0.460487	51.6635
81	GG	G	Shaded	heated	42	77.2292	6.54407	20.675
86	GG	G	Shaded	heated	42	84.4981	4.70231	27.944
91	GG	G	Shaded	heated	42	86.0717	8.06121	29.5176
93	GG	G	Shaded	heated	42	74.5366	5.28964	17.9825
106	GG	G	Sun-exposed	heated	42	27.7079	2.20326	28.8463
116	GG	G	Sun-exposed	heated	42	98.0536	7.03133	41.4995
12	AA	A	Shaded	control	22	66.226	5.99351	27.8419
15	GA	A	Shaded	control	22	45.1524	3.2727	6.76825
16	GA	A	Shaded	control	22	33.0959	5.96351	5.28826
46	AA	A	Shaded	control	22	70.094	3.4632	31.7098
47	GA	A	Shaded	control	22	41.9772	2.7634	3.59309
48	AA	A	Shaded	control	22	32.0894	2.12617	6.29471
64	GA	A	Sun-exposed	control	22	41.5035	2.43547	3.1194
156	GA	A	Sun-exposed	control	22	11.2863	2.05334	27.0979
157	GA	A	Sun-exposed	control	22	32.0992	2.10301	6.28496
179	AA	A	Shaded	control	22	10.3175	0.595325	28.0666
11	GG	G	Shaded	control	22	39.6756	2.55991	8.56584
13	GG	G	Shaded	control	22	20.6343	1.20863	27.6071
14	GG	G	Shaded	control	22	41.3439	2.6571	6.89753
30	GG	G	Sun-exposed	control	22	39.1197	2.87611	9.1217
31	GG	G	Sun-exposed	control	22	37.8952	2.87049	10.3463
32	GG	G	Sun-exposed	control	22	72.5024	8.30661	24.2609
62	GG	G	Sun-exposed	control	22	86.8781	5.52141	38.6367
63	GG	G	Sun-exposed	control	22	47.8823	1.73557	0.359133
